# Supplementary material for: Host genetics influence the rumen microbiota and heritable rumen microbial features associate with feed efficiency in cattle
Source: Microbiome. 2019 Jun 13;7:92. doi: 10.1186/s40168-019-0699-1 (PMC6567441; doi:10.1186/s40168-019-0699-1)
Supplement: Supplementary file 1 — Table S1. Phenotype records and metadata for each individual. (XLSX 171 kb) [file 40168_2019_699_MOESM1_ESM.xlsx]

## Sheet: Additional file 1
Table S1. Phenotype records and metadata for each individual
Animal ID	Breed	Sex	Diet	Age (day)	16S sequence number of bacteria	16S sequence number of archaea	Genotype (50K SNP)	Dry matter intake (DMI; kg/day)	Average daily gain (ADG; kg/day)	Residual feed intake (RFI; kg/day)	RFI adjusted for backfat thickness (RFIf; kg/day)	Feed conversion ratio (FCR)	Total volatile fatty acids (mM)	Acetate (%)	Propionate (%)	Isobutyrate (%)	Butyrate (%)	Isovalerate (%)	Valerate (%)	Caproate (%)	Copy number of bacteria 16S (qPCR)	Copy number of archaea 16S (qPCR)
100A	Kinsella composite hybrid (HYB)	Heifer	Diet_4	297	8374	1575	Yes	8.36506	0.774044	0.535459	0.559946	10.807	62.0374	0.697947	0.201975	0.00587876	0.0731335	0.0141079	0.00558953	0.00136856	45899442221	61430418
102A	Kinsella composite hybrid (HYB)	Heifer	Diet_4	301	6610	1655	Yes	NA	NA	NA	NA	NA	40.2471	0.648847	0.19264	0.0133196	0.114164	0.0193687	0.0100853	0.00157475	39586140265	818810862
103A	Kinsella composite hybrid (HYB)	Steer	Diet_1	289	7926	1714	Yes	8.73662	1.65186	-0.356241	-0.309562	5.28895	45.8186	0.712661	0.189547	0.00895232	0.0482814	0.0294958	0.00877819	0.0022846	53849283549	11648349
104A	Kinsella composite hybrid (HYB)	Heifer	Diet_4	296	9786	2026	Yes	8.11741	0.990242	-0.480892	-0.504818	8.1974	64.1161	0.649286	0.187151	0.00813459	0.128515	0.0169996	0.0073715	0.00254163	17362662866	248645461
105A	Kinsella composite hybrid (HYB)	Bull	Diet_3	301	5424	1617	Yes	8.15498	0.990629	-0.15601	-0.18598	8.23212	56.9984	0.589749	0.192431	0.0127794	0.152739	0.0304234	0.0169246	0.00495392	47659414857	244013371
106A	Kinsella composite hybrid (HYB)	Heifer	Diet_4	296	8205	1501	Yes	7.42248	0.807905	-0.124067	-0.129351	9.18732	66.0057	0.635231	0.237442	0.00745525	0.0975945	0.0114404	0.00880959	0.00202705	14177412418	44264670
107A	Kinsella composite hybrid (HYB)	Bull	Diet_3	300	8523	2212	Yes	NA	NA	NA	NA	NA	51.1602	0.640677	0.163088	0.00927069	0.15546	0.0161696	0.0114493	0.00388602	17555815578	169598635
108A	Kinsella composite hybrid (HYB)	Heifer	Diet_4	295	6265	1223	Yes	7.73278	0.753704	-0.177401	-0.177062	10.2597	73.3218	0.613547	0.234096	0.00742077	0.117809	0.0145283	0.00973899	0.00286004	12961338755	796046532
109A	Kinsella composite hybrid (HYB)	Steer	Diet_1	288	9815	2059	Yes	10.8319	0.973617	1.16966	1.18857	11.1254	47.9435	0.59575	0.186788	0.0145553	0.156623	0.0318457	0.0113965	0.00304115	196177000000	96447628
10A	Kinsella composite hybrid (HYB)	Heifer	Diet_4	320	3631	1847	Yes	NA	NA	NA	NA	NA	72.7223	0.70221	0.173756	0.0113397	0.0885056	0.0153868	0.00725698	0.00154452	148482000000	231144710
110A	Kinsella composite hybrid (HYB)	Heifer	Diet_4	295	7641	1670	NA	NA	NA	NA	NA	NA	66.328	0.58476	0.299658	0.00776575	0.0855848	0.0114279	0.00938505	0.00141833	39315239018	50485810
111A	Kinsella composite hybrid (HYB)	Steer	Diet_1	288	9653	1999	Yes	9.38092	1.41353	-0.13085	-0.0299228	6.63652	38.524	0.663773	0.174563	0.00781571	0.0960794	0.0378591	0.0117268	0.00818265	33665814007	16766573
112A	Kinsella composite hybrid (HYB)	Heifer	Diet_4	295	8802	2170	Yes	8.62955	0.983259	0.0492945	0.0496844	8.77648	55.0557	0.59587	0.235412	0.0110402	0.125532	0.0182629	0.0107989	0.00308391	9292058551	133326001
113A	Kinsella composite hybrid (HYB)	Steer	Diet_1	288	7766	1307	Yes	NA	NA	NA	NA	NA	49.241	0.531945	0.357768	0.0131198	0.0578693	0.0276893	0.0109512	0.000656788	68335386473	44440581
114A	Kinsella composite hybrid (HYB)	Heifer	Diet_4	295	7509	1904	Yes	9.8234	1.15074	0.667478	0.670751	8.53656	27.1073	0.635731	0.185177	0.0146698	0.129222	0.0230497	0.00946118	0.00268962	9840841674	40531096
115A	Kinsella composite hybrid (HYB)	Steer	Diet_1	287	6829	1451	Yes	9.278	1.654	-0.305395	-0.390763	5.60943	48.1811	0.562691	0.347129	0.00952316	0.0524825	0.0188622	0.00747272	0.0018395	137795000000	222647993
116A	Kinsella composite hybrid (HYB)	Heifer	Diet_4	295	7295	1542	Yes	8.62837	0.990429	0.180408	0.171585	8.71175	68.3666	0.676251	0.159579	0.008482	0.118536	0.0250861	0.0082258	0.00384057	73423400366	436355525
117A	Kinsella composite hybrid (HYB)	Steer	Diet_1	287	6333	1600	Yes	10.3971	1.4882	0.7562	0.743652	6.98638	45.4517	0.545247	0.344195	0.0130793	0.0627177	0.023538	0.0108768	0.000346858	119339000000	15506246
119A	Kinsella composite hybrid (HYB)	Bull	Diet_3	299	2272	1754	Yes	10.2975	1.5033	0.516531	0.463133	6.8499	135.55	0.558777	0.240813	0.0191932	0.112535	0.0393349	0.0216003	0.00774607	38343899429	251632210
11A	Kinsella composite hybrid (HYB)	Steer	Diet_1	306	6423	1608	Yes	7.18339	1.24847	-0.188359	-0.169928	5.75376	49.1717	0.627719	0.1914	0.011146	0.12291	0.0290443	0.0126295	0.00515112	237565000000	29876684
120A	Kinsella composite hybrid (HYB)	Heifer	Diet_4	300	5372	1981	Yes	NA	NA	NA	NA	NA	59.0395	0.70772	0.179368	0.00789081	0.0848089	0.0105534	0.00696206	0.00269695	13490282511	82012213
121A	Kinsella composite hybrid (HYB)	Steer	Diet_1	299	9882	2031	Yes	NA	NA	NA	NA	NA	65.2457	0.595187	0.204745	0.0107034	0.142329	0.0277826	0.0172138	0.00203896	13801019049	88568102
122A	Kinsella composite hybrid (HYB)	Heifer	Diet_4	299	3106	1795	Yes	NA	NA	NA	NA	NA	82.4754	0.687904	0.169996	0.00920567	0.107356	0.0142695	0.0076998	0.00356941	115778000000	323041652
123A	Kinsella composite hybrid (HYB)	Steer	Diet_1	287	6513	1385	Yes	10.5944	1.54076	0.342637	0.410636	6.87607	48.4637	0.609534	0.162116	0.0127112	0.1312	0.0670664	0.0113335	0.00603887	73111479361	28435365
124A	Kinsella composite hybrid (HYB)	Heifer	Diet_4	299	7735	2057	Yes	NA	NA	NA	NA	NA	57.3379	0.709605	0.17111	0.00805535	0.0929312	0.00951887	0.00676845	0.00201186	209917000000	106428884
125A	Kinsella composite hybrid (HYB)	Steer	Diet_1	286	10010	2050	Yes	10.8395	1.7683	0.977649	1.03453	6.1299	77.3977	0.574105	0.285258	0.011028	0.0875296	0.0304178	0.0103246	0.00133715	18878895980	13006007
126A	Kinsella composite hybrid (HYB)	Heifer	Diet_4	294	11649	1969	Yes	7.71728	0.893702	0.0793372	0.0614976	8.63518	72.1768	0.650079	0.271467	0.00478803	0.0525169	0.0136272	0.00700176	0.000519438	53792676186	34105387
127A	Kinsella composite hybrid (HYB)	Steer	Diet_1	286	5959	1449	Yes	9.75929	1.70745	-0.862044	-0.829571	5.7157	64.3971	0.592468	0.248616	0.0150104	0.0918576	0.0384126	0.0115094	0.00212622	52079458911	14690999
128A	Kinsella composite hybrid (HYB)	Heifer	Diet_4	293	5918	1345	Yes	9.45382	1.01156	0.98124	1.00833	9.34576	36.9852	0.6044	0.271306	0.00990631	0.0874475	0.0187766	0.00748795	0.000676272	10514698876	152119719
129A	Kinsella composite hybrid (HYB)	Steer	Diet_1	286	6013	1609	Yes	10.4992	1.42895	0.320962	0.29633	7.34749	54.4809	0.594063	0.239287	0.0128988	0.118802	0.0237294	0.00947794	0.00174099	44030416366	16474099
130A	Kinsella composite hybrid (HYB)	Heifer	Diet_4	293	8232	1803	Yes	8.24576	0.974105	0.0259119	0.0455522	8.46496	45.9581	0.585634	0.230736	0.0104595	0.142741	0.0176612	0.0104671	0.00230197	55735248362	35898822
131A	Kinsella composite hybrid (HYB)	Bull	Diet_3	298	6547	2176	Yes	NA	NA	NA	NA	NA	54.7031	0.543921	0.300179	0.0156324	0.10394	0.0221401	0.0135148	0.000672297	9520388571	154539520
132A	Kinsella composite hybrid (HYB)	Heifer	Diet_4	293	8700	1727	Yes	7.97764	0.941645	-0.144992	-0.147929	8.47202	70.4982	0.628458	0.22697	0.0066679	0.115239	0.0113989	0.00843864	0.00282785	11615304402	36159544
133A	Kinsella composite hybrid (HYB)	Steer	Diet_1	286	4286	1115	Yes	9.85778	1.41799	-0.192622	-0.159871	6.95195	80.3001	0.581803	0.315126	0.00887619	0.0674846	0.0181459	0.00755345	0.00101142	76851504439	38195852
134A	Kinsella composite hybrid (HYB)	Heifer	Diet_4	293	3125	1456	Yes	9.16561	1.01565	0.120675	0.0626381	9.02439	71.3263	0.634464	0.219914	0.00802685	0.113528	0.0131874	0.00837829	0.00250189	48886264172	586124612
135A	Kinsella composite hybrid (HYB)	Steer	Diet_1	286	6806	1641	Yes	10.3677	1.56583	0.205072	0.246838	6.62123	39.2675	0.581617	0.260198	0.0158567	0.0942613	0.0326599	0.013031	0.00237525	448777000000	88977381
137A	Kinsella composite hybrid (HYB)	Steer	Diet_1	286	6321	367	Yes	10.5791	1.49572	0.287807	0.312683	7.07294	97.2477	0.526838	0.385833	0.00767692	0.0571731	0.0157905	0.00648513	0.000204039	45953002856	57578470
138A	Kinsella composite hybrid (HYB)	Heifer	Diet_4	298	8088	2613	Yes	NA	NA	NA	NA	NA	41.6091	0.68404	0.180197	0.0125293	0.0973048	0.0172522	0.00630715	0.00236953	68060530286	391619732
139A	Kinsella composite hybrid (HYB)	Steer	Diet_1	286	6598	1192	Yes	10.3709	1.74195	-0.185531	-0.288514	5.95363	39.484	0.551724	0.327836	0.0171787	0.061759	0.0303957	0.0104436	0.000662344	166404000000	10394328
13A	Kinsella composite hybrid (HYB)	Steer	Diet_1	306	7786	2562	NA	NA	NA	NA	NA	NA	71.4942	0.640605	0.211375	0.00860896	0.107086	0.0216551	0.00954444	0.00112557	103693000000	40479043
141A	Kinsella composite hybrid (HYB)	Bull	Diet_3	298	7580	2509	Yes	8.32094	1.11912	0.13781	0.0829684	7.43528	68.753	0.555185	0.360943	0.00336779	0.0548744	0.00899328	0.0154702	0.00116595	2865050132	108333966
144A	Kinsella composite hybrid (HYB)	Heifer	Diet_4	293	7077	2078	Yes	8.3378	0.959183	-0.124373	-0.133974	8.69261	61.3197	0.631699	0.250532	0.00746948	0.087811	0.0130117	0.00776966	0.00170772	53415375293	621848640
145A	Kinsella composite hybrid (HYB)	Steer	Diet_1	286	9195	1434	Yes	9.71817	1.59295	-0.579735	-0.535229	6.10074	61.7887	0.506563	0.367265	0.0118677	0.0841107	0.0168227	0.0120421	0.00132946	23329749516	63954672
146A	Kinsella composite hybrid (HYB)	Heifer	Diet_4	293	8013	2061	Yes	7.18707	0.73292	-0.0685021	0.00315875	9.80607	60.8773	0.576976	0.286348	0.00825661	0.10169	0.0157881	0.00942647	0.00151423	123418000000	442908361
147A	Kinsella composite hybrid (HYB)	Steer	Diet_1	286	8044	1916	NA	NA	NA	NA	NA	NA	54.5213	0.566446	0.308236	0.0107918	0.0788219	0.0276344	0.00726408	0.000806523	266941000000	11134619
148A	Kinsella composite hybrid (HYB)	Heifer	Diet_4	298	4829	2076	Yes	NA	NA	NA	NA	NA	75.1865	0.698378	0.18145	0.00833473	0.0883489	0.0127634	0.0082934	0.0024315	161023000000	101218348
149A	Kinsella composite hybrid (HYB)	Steer	Diet_1	286	7043	1730	Yes	8.33518	1.26596	-0.00187785	-0.0108949	6.58406	57.1868	0.614993	0.24529	0.0109417	0.0839763	0.0326116	0.0114734	0.000714101	47751020357	118091425
14A	Kinsella composite hybrid (HYB)	Heifer	Diet_4	314	5342	891	Yes	7.98957	0.840458	0.302878	0.29756	9.5062	50.9351	0.658931	0.220138	0.00790303	0.0902792	0.0127232	0.00781267	0.0022128	458168000000	134095989
150A	Kinsella composite hybrid (HYB)	Heifer	Diet_4	293	7752	1588	NA	NA	NA	NA	NA	NA	44.4018	0.612031	0.256025	0.0119009	0.0889377	0.0190902	0.0101568	0.00185876	31005806157	143405401
151A	Kinsella composite hybrid (HYB)	Steer	Diet_1	286	8875	2197	Yes	9.31756	1.63446	-0.9493	-0.932355	5.70069	62.3979	0.505512	0.399326	0.00770063	0.064554	0.0149821	0.00783347	9.21e-05	44945924824	21196289
152A	Kinsella composite hybrid (HYB)	Heifer	Diet_4	297	7055	2393	Yes	NA	NA	NA	NA	NA	73.3696	0.697462	0.185418	0.0100141	0.081715	0.012754	0.0110006	0.00163603	203531000000	229915011
153A	Kinsella composite hybrid (HYB)	Steer	Diet_1	285	9241	682	Yes	9.38889	1.58184	0.317077	0.267931	5.93542	93.7566	0.523918	0.39083	0.00653367	0.0596229	0.011862	0.00697836	0.000255385	17222088113	27937319
155A	Kinsella composite hybrid (HYB)	Bull	Diet_3	297	4805	1614	Yes	8.37344	0.983236	0.278123	0.214349	8.51621	59.7804	0.604937	0.202199	0.0184265	0.128811	0.0274991	0.0156812	0.00244603	46414834286	275504353
156A	Kinsella composite hybrid (HYB)	Heifer	Diet_4	292	8090	1535	Yes	8.83419	0.893083	0.199445	0.233397	9.8918	51.6838	0.633277	0.268673	0.00748505	0.0685345	0.0140678	0.00720947	0.000752554	38619922941	25342463
157A	Kinsella composite hybrid (HYB)	Steer	Diet_1	285	7135	947	Yes	10.3278	1.60753	-0.00477336	-0.0217172	6.42466	51.9291	0.535112	0.35067	0.0151214	0.0622148	0.0266272	0.00996449	0.000290406	9266899082	2180734
15A	Kinsella composite hybrid (HYB)	Steer	Diet_1	304	8310	1895	Yes	6.23213	1.28833	-0.907987	-0.936379	4.83738	48.4941	0.645958	0.166046	0.00992245	0.135858	0.0260882	0.0101979	0.00592949	345727000000	49089266
160A	Kinsella composite hybrid (HYB)	Heifer	Diet_4	NA	9138	1751	NA	NA	NA	NA	NA	NA	60.0026	0.616372	0.298196	0.00710821	0.058426	0.0125674	0.00668619	0.000644303	196770000000	97450752
161A	Kinsella composite hybrid (HYB)	Steer	Diet_1	285	8691	1481	Yes	9.2778	1.66929	-0.640369	-0.802551	5.55795	55.564	0.654285	0.170411	0.00740799	0.108745	0.0403731	0.0120916	0.00668677	30979021871	62133298
162A	Kinsella composite hybrid (HYB)	Heifer	Diet_4	292	9589	1933	Yes	9.27802	1.13657	0.0932593	0.073537	8.16319	72.0789	0.641029	0.263669	0.00760957	0.0576213	0.0208714	0.00826442	0.000935883	32430716978	171418766
163A	Kinsella composite hybrid (HYB)	Steer	Diet_1	284	10245	1667	Yes	11.3546	1.84313	1.0328	0.977682	6.16049	66.7753	0.583284	0.283961	0.0111448	0.0820909	0.0274351	0.0102222	0.00186227	22431283792	2871361
164A	Kinsella composite hybrid (HYB)	Heifer	Diet_4	291	7231	1957	Yes	8.69757	0.985595	0.227331	0.20827	8.82469	36.9781	0.626413	0.193616	0.0114422	0.136569	0.0183201	0.00995132	0.00368766	10100789169	37245274
165A	Kinsella composite hybrid (HYB)	Steer	Diet_1	284	8154	1702	Yes	NA	NA	NA	NA	NA	14.5618	0.591446	0.205621	0.0242818	0.10522	0.0390019	0.0292114	0.00521935	90038643330	288516751
166A	Kinsella composite hybrid (HYB)	Heifer	Diet_4	291	9239	2237	Yes	8.27894	0.852905	-0.0971745	-0.116386	9.70675	61.3347	0.696273	0.163713	0.00547726	0.107393	0.0140329	0.00901749	0.00409388	25594678911	68879311
167A	Kinsella composite hybrid (HYB)	Bull	Diet_3	296	9721	2150	Yes	9.60455	1.44526	0.14038	0.176044	6.64554	57.3043	0.624548	0.196189	0.0129109	0.115325	0.0361505	0.013465	0.00141099	13972454164	52145912
168A	Kinsella composite hybrid (HYB)	Heifer	Diet_4	291	6613	1264	Yes	6.95544	0.396274	0.0560566	0.0220776	17.5521	59.8147	0.645957	0.251889	0.00710357	0.0749061	0.0113258	0.00711275	0.00170538	12200168171	124521852
169A	Kinsella composite hybrid (HYB)	Steer	Diet_1	284	6780	425	Yes	10.6751	1.37289	1.43969	1.44584	7.77561	26.3991	0.669272	0.153192	0.0216531	0.092382	0.0530184	0.00864396	0.00183813	52089893112	10808935
16A	Kinsella composite hybrid (HYB)	Heifer	Diet_4	314	8178	1601	Yes	8.12275	0.671923	0.677224	0.695935	12.0888	51.6066	0.632009	0.221506	0.0132933	0.0975873	0.0211869	0.0112248	0.00319239	24807551294	190591434
170A	Kinsella composite hybrid (HYB)	Heifer	Diet_4	291	11227	1849	Yes	8.54244	1.04729	0.211572	0.194002	8.15669	77.4601	0.635886	0.306444	0.00511532	0.0390981	0.00883011	0.00434749	0.000278253	34374366902	10164575
171A	Kinsella composite hybrid (HYB)	Bull	Diet_3	296	2710	1534	Yes	9.92885	1.41817	0.145447	0.218918	7.00115	56.1267	0.51625	0.263271	0.00951405	0.152818	0.0330924	0.0219767	0.0030778	32784233143	183690268
172A	Kinsella composite hybrid (HYB)	Heifer	Diet_4	291	8198	1457	Yes	7.48764	0.858697	-0.545209	-0.545736	8.71977	63.0992	0.643327	0.221922	0.00766871	0.106338	0.0122182	0.00675724	0.00176912	207228000000	143286573
173A	Kinsella composite hybrid (HYB)	Steer	Diet_1	284	8756	1999	Yes	10.0812	1.66641	-0.24331	-0.251407	6.04965	68.7697	0.624178	0.210478	0.0128523	0.094745	0.0331836	0.0169005	0.00766295	24257863326	17022637
174A	Kinsella composite hybrid (HYB)	Heifer	Diet_4	291	5953	1891	Yes	9.16739	1.15257	0.0411945	0.0691607	7.9539	52.9916	0.657032	0.221848	0.00722303	0.0909982	0.0150432	0.00624631	0.00160961	34018214795	515348036
176A	Kinsella composite hybrid (HYB)	Heifer	Diet_4	291	6822	1297	Yes	8.67178	0.985268	0.581678	0.604144	8.80145	66.5847	0.599848	0.271748	0.00811499	0.0969625	0.0123681	0.00948172	0.00147704	10718490234	66031186
177A	Kinsella composite hybrid (HYB)	Steer	Diet_1	283	6702	1426	Yes	10.5582	1.40582	0.527473	0.436248	7.51036	62.6114	0.606487	0.231281	0.010442	0.108267	0.0281728	0.0114743	0.0038769	110675000000	35780212
178A	Kinsella composite hybrid (HYB)	Heifer	Diet_4	291	8301	2107	Yes	7.74248	0.857436	0.274614	0.285613	9.02981	65.342	0.651356	0.21707	0.00749929	0.0984239	0.0159339	0.00824337	0.00147356	29225256720	221461077
179A	Kinsella composite hybrid (HYB)	Bull	Diet_3	295	10706	1862	Yes	8.23571	1.03525	-0.373883	-0.259637	7.9553	73.3024	0.559971	0.206443	0.00789872	0.19408	0.0170093	0.0137122	0.00088613	23192319996	41563747
17A	Kinsella composite hybrid (HYB)	Steer	Diet_1	304	10772	3062	Yes	9.51437	1.47633	0.166382	0.158516	6.44462	63.5865	0.601221	0.237245	0.0109964	0.113726	0.0238813	0.00993421	0.00299557	28778848675	8342156
180A	Kinsella composite hybrid (HYB)	Heifer	Diet_4	290	4659	1170	Yes	9.30017	1.05075	0.758992	0.761236	8.851	48.3107	0.642511	0.164217	0.0120827	0.147869	0.0182819	0.010373	0.00466643	14908531603	80673309
181A	Kinsella composite hybrid (HYB)	Bull	Diet_3	295	8184	2144	Yes	8.23059	1.17514	-0.478754	-0.400327	7.00393	30.9849	0.599975	0.209449	0.0142273	0.12645	0.0336255	0.0155097	0.000763587	9608045979	11209145
182A	Kinsella composite hybrid (HYB)	Heifer	Diet_4	290	7655	1429	Yes	8.74442	1.02961	0.0739318	0.0732024	8.49291	66.0571	0.588608	0.301296	0.00740103	0.07886	0.0135226	0.00887017	0.00144215	26244226039	127789
183A	Kinsella composite hybrid (HYB)	Bull	Diet_3	295	7209	1810	Yes	9.56516	1.30817	0.243404	0.274982	7.31189	44.4647	0.536797	0.307	0.00954805	0.10722	0.021745	0.0169193	0.00077042	15533503934	212261799
184A	Kinsella composite hybrid (HYB)	Heifer	Diet_4	290	9961	1552	Yes	7.56076	0.988303	-0.699304	-0.680263	7.65024	53.9712	0.606232	0.302244	0.0080982	0.0615371	0.0133808	0.00778273	0.000724828	4694443886	11707076
185A	Kinsella composite hybrid (HYB)	Bull	Diet_3	295	8780	1960	Yes	8.95365	1.62983	-0.294346	-0.275837	5.49361	67.7689	0.524571	0.365635	0.00526885	0.0743013	0.0173769	0.0128474	0	3817882669	56686462
186A	Kinsella composite hybrid (HYB)	Heifer	Diet_4	290	8131	1989	Yes	7.68598	0.915584	-0.655103	-0.650884	8.39462	43.2582	0.614022	0.289923	0.0085075	0.0655516	0.0124877	0.00824424	0.00126307	50935220954	44106439
187A	Kinsella composite hybrid (HYB)	Steer	Diet_1	283	6684	1551	Yes	11.0007	1.72807	0.436546	0.358194	6.36589	38.0634	0.644163	0.16281	0.013132	0.133263	0.0267856	0.0113772	0.00846847	62277468601	47124394
188A	Kinsella composite hybrid (HYB)	Heifer	Diet_4	290	7801	2213	Yes	8.14921	0.961074	-0.179868	-0.174692	8.47927	55.4865	0.632914	0.26239	0.00868654	0.071282	0.0166332	0.00733137	0.000762836	161131000000	82336827
189A	Kinsella composite hybrid (HYB)	Bull	Diet_3	295	8153	1980	Yes	8.47394	1.31555	-0.598862	-0.510086	6.44137	65.4231	0.601529	0.235272	0.00934382	0.115828	0.0221372	0.0143218	0.00156816	13101946101	14205951
18A	Kinsella composite hybrid (HYB)	Heifer	Diet_4	314	7409	1815	Yes	6.37378	0.698195	-1.01731	-0.985047	9.12895	63.5078	0.604955	0.276064	0.00967961	0.0806283	0.0193908	0.00851789	0.000763951	44928394811	184103082
191A	Kinsella composite hybrid (HYB)	Steer	Diet_1	283	7142	1645	Yes	NA	NA	NA	NA	NA	61.7256	0.504735	0.372015	0.0104519	0.0777609	0.0252714	0.00922892	0.000537534	180714000000	51966419
192A	Kinsella composite hybrid (HYB)	Heifer	Diet_4	295	6844	2458	Yes	NA	NA	NA	NA	NA	85.8309	0.700717	0.176286	0.00863119	0.0908363	0.0141548	0.0078255	0.00154969	72669773714	136477288
194A	Kinsella composite hybrid (HYB)	Heifer	Diet_4	295	3842	2103	Yes	NA	NA	NA	NA	NA	64.916	0.698308	0.181257	0.00885269	0.0911496	0.0122355	0.00611087	0.00208596	90537097143	266082433
195A	Kinsella composite hybrid (HYB)	Steer	Diet_1	283	9352	1977	Yes	10.3014	1.64403	0.354697	0.260079	6.26597	34.6111	0.593546	0.246723	0.0145991	0.084829	0.0428351	0.0143375	0.00313023	181234000000	83546669
196A	Kinsella composite hybrid (HYB)	Heifer	Diet_4	290	9027	1912	Yes	7.82949	0.942462	-0.769271	-0.793954	8.30749	54.4767	0.612188	0.303838	0.00616179	0.0591679	0.00956351	0.00823021	0.000850694	79521226992	119855983
197A	Kinsella composite hybrid (HYB)	Steer	Diet_1	283	9919	1722	Yes	9.49687	1.45952	-0.0126538	-0.0899913	6.50685	55.8153	0.513611	0.385556	0.010697	0.064381	0.0169101	0.00829198	0.000552737	16122991033	18948781
198A	Kinsella composite hybrid (HYB)	Heifer	Diet_4	290	8221	1802	Yes	8.81185	1.08837	-0.208412	-0.21537	8.09638	51.8655	0.630793	0.28924	0.00600051	0.0518007	0.0157576	0.0057906	0.000617815	38479774396	39436402
199A	Kinsella composite hybrid (HYB)	Steer	Diet_1	283	1287	2033	Yes	8.84428	1.5045	-0.666695	-0.67078	5.87854	72.7543	0.644544	0.169115	0.0074695	0.125025	0.0267267	0.0135002	0.01362	93880391453	137393475
1A	Kinsella composite hybrid (HYB)	Steer	Diet_1	313	7092	2119	Yes	9.61995	1.57321	0.218087	0.167529	6.11487	79.3721	0.607278	0.297276	0.00974915	0.0621477	0.0174897	0.00577076	0.000289243	106296000000	25776893
200A	Kinsella composite hybrid (HYB)	Heifer	Diet_4	290	7094	1195	Yes	8.83075	0.759518	0.661339	0.656471	11.6268	62.9951	0.657142	0.216605	0.00930029	0.0930692	0.0138042	0.00778566	0.00229384	12150154506	212011377
201A	Kinsella composite hybrid (HYB)	Steer	Diet_1	283	8703	1891	NA	NA	NA	NA	NA	NA	58.1978	0.755775	0.115056	0.00915506	0.0741434	0.0219659	0.0105188	0.0133863	107225000000	23933410
202A	Kinsella composite hybrid (HYB)	Heifer	Diet_4	289	9293	1732	Yes	7.54365	0.87516	-0.390977	-0.391112	8.61973	67.6252	0.608124	0.216566	0.00954545	0.134876	0.0181481	0.0108141	0.00192669	18352212488	47220202
204A	Kinsella composite hybrid (HYB)	Heifer	Diet_4	294	2763	1879	Yes	NA	NA	NA	NA	NA	47.7827	0.704396	0.167216	0.0119349	0.0927331	0.0162821	0.00565605	0.00178116	35428596571	475568705
205A	Kinsella composite hybrid (HYB)	Steer	Diet_1	283	7346	1746	Yes	8.77171	1.7735	-0.449435	-0.441815	4.94599	33.9823	0.608488	0.189843	0.0181073	0.128902	0.0428933	0.0107306	0.00103578	780779000000	95825902
206A	Kinsella composite hybrid (HYB)	Heifer	Diet_4	294	2216	1641	Yes	NA	NA	NA	NA	NA	58.1828	0.704973	0.177159	0.00786496	0.0922217	0.00897722	0.00632857	0.00247537	334213000000	261527327
207A	Kinsella composite hybrid (HYB)	Steer	Diet_1	283	10457	2588	Yes	8.66715	1.63288	-0.148926	-0.159999	5.30789	91.4322	0.634609	0.231317	0.00827686	0.0880407	0.0206883	0.0120566	0.00501164	54127691054	5681976
208A	Kinsella composite hybrid (HYB)	Heifer	Diet_4	289	6454	1922	Yes	8.22972	0.97978	0.368336	0.33645	8.39956	53.507	0.628227	0.222436	0.00691978	0.120041	0.0121945	0.00796252	0.00221888	13736089689	33423028
209A	Kinsella composite hybrid (HYB)	Steer	Diet_1	283	8237	1820	Yes	9.97806	1.57317	-0.243676	-0.275164	6.34265	56.1051	0.56043	0.304261	0.0121506	0.0799307	0.0305662	0.0118058	0.000855814	60714274518	3040674
20A	Kinsella composite hybrid (HYB)	Heifer	Diet_4	318	1943	1845	NA	NA	NA	NA	NA	NA	51.0687	0.720385	0.162398	0.00835644	0.0885349	0.0114794	0.00684376	0.00200234	20736957714	61698158
210A	Kinsella composite hybrid (HYB)	Heifer	Diet_4	289	6837	1609	Yes	8.34124	0.899891	0.752619	0.761814	9.26917	64.0796	0.624392	0.217351	0.00844078	0.119756	0.0167481	0.010048	0.00326373	40261072913	82002466
211A	Kinsella composite hybrid (HYB)	Bull	Diet_3	295	5036	1741	Yes	9.56721	1.60939	-0.511595	-0.557077	5.94461	50.6761	0.627928	0.203372	0.0123192	0.106773	0.0299634	0.0135796	0.0060649	84234953143	134777436
213A	Kinsella composite hybrid (HYB)	Steer	Diet_1	282	9198	2051	Yes	9.98573	1.6353	-0.479953	-0.421534	6.10637	63.1822	0.497062	0.27623	0.0107013	0.152593	0.0359867	0.0200198	0.00740711	29187228052	14869449
214A	Kinsella composite hybrid (HYB)	Heifer	Diet_4	289	10001	1640	Yes	7.96251	0.789223	0.405907	0.391138	10.0891	54.8509	0.598726	0.301942	0.00835861	0.0678046	0.0149698	0.00763511	0.000564053	28465265378	9319337
216A	Kinsella composite hybrid (HYB)	Heifer	Diet_4	288	6642	1713	Yes	NA	NA	NA	NA	NA	62.791	0.653226	0.248154	0.00520255	0.0764526	0.00891422	0.0064146	0.00163644	76967629460	384713315
217A	Kinsella composite hybrid (HYB)	Steer	Diet_1	282	11446	1367	Yes	9.42577	1.82083	0.171842	0.163599	5.17664	71.7968	0.557305	0.332348	0.00989783	0.0780495	0.0142172	0.00773454	0.000448355	114462000000	23521678
218A	Kinsella composite hybrid (HYB)	Heifer	Diet_4	288	5922	1412	Yes	7.88903	0.892721	-0.0607178	-0.0705943	8.83706	33.4095	0.621344	0.195572	0.0179388	0.121232	0.0279724	0.0117923	0.00414839	6344387664	190633253
219A	Kinsella composite hybrid (HYB)	Steer	Diet_1	282	5619	1480	Yes	8.27435	1.29334	0.5831	0.536633	6.39765	63.2112	0.594391	0.24613	0.0102181	0.0939895	0.0401712	0.0114256	0.00367542	154598000000	48482438
21A	Kinsella composite hybrid (HYB)	Steer	Diet_1	303	10080	1766	Yes	9.07429	1.64925	0.0767093	0.045907	5.50209	66.3331	0.593296	0.322776	0.00630483	0.0516091	0.0185042	0.00653386	0.000976455	27394460440	30103868
221A	Kinsella composite hybrid (HYB)	Steer	Diet_1	282	10014	2527	Yes	8.83354	1.54483	-0.119828	-0.134106	5.71815	58.6394	0.607336	0.201883	0.0111629	0.130775	0.0215189	0.0163464	0.0109786	88796144250	164572019
222A	Kinsella composite hybrid (HYB)	Heifer	Diet_4	288	7457	1808	Yes	8.04128	0.734975	0.324442	0.350623	10.9409	55.6013	0.633697	0.260573	0.00687103	0.0732755	0.0159927	0.00774998	0.0018408	182875000000	90063033
223A	Kinsella composite hybrid (HYB)	Steer	Diet_1	282	11059	2141	Yes	10.0075	1.53704	0.209836	0.202035	6.51086	62.7065	0.525164	0.358562	0.00594749	0.0840822	0.0170808	0.0081892	0.000974266	102631000000	65379482
224A	Kinsella composite hybrid (HYB)	Heifer	Diet_4	288	9962	2276	Yes	7.97124	0.706135	-0.257253	-0.264163	11.2886	64.4588	0.664127	0.223701	0.00499977	0.0901013	0.00862597	0.00682188	0.00162269	11153387658	78408832
226A	Kinsella composite hybrid (HYB)	Heifer	Diet_4	288	6984	1987	Yes	7.17207	0.844265	-0.396259	-0.3927	8.49504	53.401	0.639382	0.214043	0.00984446	0.112221	0.0137898	0.00792063	0.00279977	18748001811	140382900
228A	Kinsella composite hybrid (HYB)	Heifer	Diet_4	288	7824	1824	Yes	7.14893	0.754778	-0.279996	-0.311614	9.47156	35.0754	0.585676	0.291307	0.0110124	0.0818768	0.019706	0.00907262	0.00134898	598749000000	111536348
229A	Kinsella composite hybrid (HYB)	Bull	Diet_3	293	11656	2264	Yes	9.33327	1.27323	0.459926	0.417641	7.33037	83.1599	0.542829	0.313055	0.00806987	0.0989838	0.0199151	0.0164398	0.000707127	21800085454	140833220
22A	Kinsella composite hybrid (HYB)	Heifer	Diet_4	318	3944	1877	Yes	NA	NA	NA	NA	NA	51.4939	0.693587	0.185451	0.0116479	0.0864355	0.013076	0.00803356	0.00176851	46286646857	227913013
230A	Kinsella composite hybrid (HYB)	Heifer	Diet_4	287	7712	2132	Yes	5.01128	0.550466	-1.56947	-1.58316	9.1037	66.8556	0.655137	0.17446	0.00803347	0.111424	0.0344978	0.010974	0.00547429	58444297910	28311216
231A	Kinsella composite hybrid (HYB)	Bull	Diet_3	293	190	1677	Yes	8.8528	1.18568	0.179618	0.200806	7.46645	80.0972	0.537127	0.240285	0.0139775	0.163772	0.0237372	0.0191397	0.00196199	37199012571	156750792
232A	Kinsella composite hybrid (HYB)	Heifer	Diet_4	286	7759	1981	Yes	7.1689	0.791955	-0.133284	-0.145853	9.05216	58.141	0.694394	0.167814	0.0065572	0.121004	0	0.00704016	0.00319057	74161592305	536699104
233A	Kinsella composite hybrid (HYB)	Steer	Diet_1	281	11172	1493	Yes	9.8383	1.54454	0.263888	0.321729	6.36973	59.5262	0.707624	0.164588	0.00781226	0.0856164	0.0178303	0.00944172	0.00708709	183510000000	331931025
234A	Kinsella composite hybrid (HYB)	Heifer	Diet_4	291	7976	1813	Yes	NA	NA	NA	NA	NA	53.61	0.707601	0.16812	0.0124556	0.0836074	0.0201132	0.00652295	0.00158077	190804000000	67316987
235A	Kinsella composite hybrid (HYB)	Steer	Diet_1	281	11134	1627	Yes	10.3631	1.25148	0.479784	0.4666	8.28074	58.9719	0.625419	0.17423	0.011726	0.141733	0.0232199	0.0132883	0.0103838	41524256107	104237358
236A	Kinsella composite hybrid (HYB)	Heifer	Diet_4	286	6407	1544	Yes	8.99926	1.14399	-0.122855	-0.0949398	7.86652	66.8997	0.69022	0.183391	0.0067167	0.0930133	0.0179627	0.00709137	0.00160505	26975996957	37604092
237A	Kinsella composite hybrid (HYB)	Steer	Diet_1	281	9378	2227	Yes	9.6019	1.31258	-0.0483602	-0.0141095	7.31527	48.2634	0.614973	0.193443	0.0130438	0.121774	0.0380827	0.0139162	0.00476706	89464530832	81853524
238A	Kinsella composite hybrid (HYB)	Heifer	Diet_4	291	2676	1734	Yes	NA	NA	NA	NA	NA	69.2544	0.708676	0.16923	0.00925986	0.0903045	0.0151398	0.0059789	0.00141119	26300854286	483072589
239A	Kinsella composite hybrid (HYB)	Steer	Diet_1	281	7037	1331	Yes	10.5523	1.62972	0.314791	0.355066	6.47492	58.9101	0.64517	0.153921	0.0144442	0.1324	0.0238502	0.0134339	0.0167811	77520402436	39243475
23A	Kinsella composite hybrid (HYB)	Steer	Diet_1	303	9034	1815	Yes	8.33116	1.66481	0.216394	0.226666	5.00427	56.7369	0.640999	0.18761	0.0129625	0.118473	0.0275426	0.00960364	0.00280943	75928538120	95658503
240A	Kinsella composite hybrid (HYB)	Heifer	Diet_4	286	8264	1713	Yes	8.59441	0.832378	0.193887	0.219648	10.3251	64.1401	0.609987	0.316735	0.00610754	0.0499021	0.0110188	0.00568164	0.000567572	7359390414	12175199
241A	Kinsella composite hybrid (HYB)	Bull	Diet_3	293	3497	1752	Yes	NA	NA	NA	NA	NA	72.7164	0.574704	0.205777	0.0189552	0.138802	0.0329581	0.021141	0.00766266	384873607	432245536
242A	Kinsella composite hybrid (HYB)	Heifer	Diet_4	286	10312	2223	Yes	10.2859	1.24194	0.926773	0.916858	8.28219	39.1162	0.675292	0.157426	0.00846232	0.125212	0.0220136	0.00824128	0.00335252	439866000000	124397054
243A	Kinsella composite hybrid (HYB)	Steer	Diet_1	281	10177	430	Yes	9.58727	1.38502	-0.741122	-0.710614	6.92212	77.8906	0.607891	0.263946	0.00741684	0.0847459	0.0156117	0.0143531	0.00603574	126329000000	234441869
244A	Kinsella composite hybrid (HYB)	Heifer	Diet_4	286	10147	1949	Yes	6.12338	0.77304	-1.6051	-1.57856	7.92117	44.7119	0.625423	0.179963	0.0145645	0.142125	0.022822	0.0106181	0.00448478	181048000000	262324318
245A	Kinsella composite hybrid (HYB)	Steer	Diet_1	280	12237	1342	NA	NA	NA	NA	NA	NA	60.3094	0.637309	0.176116	0.0128871	0.119362	0.0354959	0.0114871	0.0073431	25539579617	14112326
246A	Kinsella composite hybrid (HYB)	Heifer	Diet_4	286	9727	1732	Yes	7.69031	0.8505	0.152917	0.139499	9.04211	28.2263	0.610761	0.246561	0.0105383	0.101368	0.0172642	0.0108325	0.00267549	42778375020	824223956
247A	Kinsella composite hybrid (HYB)	Steer	Diet_1	280	7108	1546	NA	NA	NA	NA	NA	NA	59.1477	0.577987	0.173145	0.0123095	0.168852	0.0536209	0.0115724	0.00251247	34442875526	57310742
248A	Kinsella composite hybrid (HYB)	Heifer	Diet_4	286	11485	1952	Yes	NA	NA	NA	NA	NA	53.6848	0.635303	0.251999	0.00805711	0.0833184	0.011716	0.00801498	0.00159104	19375373578	73178823
249A	Kinsella composite hybrid (HYB)	Steer	Diet_1	280	10796	1709	Yes	8.9986	1.22872	-0.629128	-0.667185	7.32353	101.609	0.65109	0.246513	0.00650659	0.0581437	0.0285426	0.00660964	0.00259451	102664000000	49953552
24A	Kinsella composite hybrid (HYB)	Heifer	Diet_4	315	6978	2013	NA	NA	NA	NA	NA	NA	49.1712	0.706276	0.172349	0.0111405	0.0876092	0.0134425	0.00686987	0.00231232	14645296864	103887555
250A	Kinsella composite hybrid (HYB)	Heifer	Diet_4	286	8488	1854	Yes	8.62089	1.10616	-0.322157	-0.325692	7.7935	47.7985	0.589706	0.317268	0.00957657	0.0591933	0.0167953	0.00724064	0.000220563	30660372921	23095325
251A	Kinsella composite hybrid (HYB)	Steer	Diet_1	280	5759	1409	Yes	9.10251	1.52499	-0.416786	-0.396945	5.9689	58.4845	0.492837	0.395083	0.0124746	0.0642953	0.0233432	0.011672	0.000295	26183726053	7956842
252A	Kinsella composite hybrid (HYB)	Heifer	Diet_4	286	7838	1684	Yes	8.21555	0.66877	0.983694	0.957285	12.2846	54.9255	0.615245	0.201937	0.00844949	0.152093	0.0122073	0.00710384	0.00296468	48893069151	322892312
253A	Kinsella composite hybrid (HYB)	Steer	Diet_1	280	8851	1485	Yes	10.4288	1.45801	0.485162	0.49943	7.15273	43.7638	0.607429	0.201051	0.0157233	0.0936847	0.0605518	0.0150782	0.00648265	233764000000	203215685
254A	Kinsella composite hybrid (HYB)	Heifer	Diet_4	286	7732	1671	Yes	7.54138	0.98431	-0.538807	-0.526614	7.66159	73.6627	0.665319	0.248829	0.00465356	0.0597082	0.0141205	0.00617872	0.00119108	74939986350	46825528
255A	Kinsella composite hybrid (HYB)	Steer	Diet_1	280	8812	1970	Yes	10.772	1.71098	0.474333	0.461174	6.29581	65.5855	0.639638	0.186497	0.0114449	0.119398	0.0329668	0.00942017	0.00063464	6105256381	2541383
256A	Kinsella composite hybrid (HYB)	Heifer	Diet_4	285	7495	1539	Yes	8.6331	0.876118	0.995779	0.989706	9.85381	72.0104	0.617726	0.232127	0.00934114	0.112566	0.0152161	0.0101513	0.00287267	27247785550	115370078
257A	Kinsella composite hybrid (HYB)	Steer	Diet_1	280	7536	1598	NA	NA	NA	NA	NA	NA	75.9233	0.633732	0.156573	0.0104413	0.126105	0.0571152	0.0104152	0.00561839	19497118324	147606839
258A	Kinsella composite hybrid (HYB)	Heifer	Diet_4	285	9782	1701	Yes	7.48658	0.654339	0.201259	0.21094	11.4414	69.2961	0.680142	0.206685	0.00682043	0.0827123	0.0151796	0.00659043	0.00186989	44543727311	245900647
259A	Kinsella composite hybrid (HYB)	Steer	Diet_1	279	10753	1902	Yes	8.7437	1.66277	-0.857929	-0.829564	5.25852	45.8664	0.535615	0.369058	0.0114069	0.0554825	0.0179091	0.00960384	0.000925345	55646940579	155107249
25A	Kinsella composite hybrid (HYB)	Steer	Diet_1	303	6390	1206	Yes	8.35336	1.42608	-0.21981	-0.216676	5.85756	48.4616	0.581614	0.270276	0.013233	0.0842949	0.0367703	0.0127453	0.00106713	42609356717	7379026
260A	Kinsella composite hybrid (HYB)	Heifer	Diet_4	285	8610	1864	NA	NA	NA	NA	NA	NA	54.9652	0.599608	0.227733	0.0110112	0.125605	0.0207875	0.0119755	0.00328033	34455362905	291410762
261A	Kinsella composite hybrid (HYB)	Steer	Diet_1	279	6381	2368	Yes	9.74231	1.39531	0.506156	0.510444	6.98219	58.1173	0.569244	0.279445	0.0128879	0.0981351	0.0274769	0.0100406	0.00277036	87320914035	22555199
262A	Kinsella composite hybrid (HYB)	Heifer	Diet_4	285	9602	2246	Yes	10.5844	1.07599	1.29331	1.26859	9.83689	53.4003	0.642608	0.258354	0.0058128	0.0701817	0.0149061	0.00699575	0.00114145	76782217869	119671249
263A	Kinsella composite hybrid (HYB)	Steer	Diet_1	279	7799	1436	Yes	9.58887	1.44067	0.365773	0.379455	6.65586	55.0334	0.542514	0.283581	0.0146943	0.107813	0.0358003	0.0135911	0.00200509	65474822354	409637359
265A	Kinsella composite hybrid (HYB)	Steer	Diet_1	279	9997	2064	Yes	11.8898	1.7042	1.08238	1.02784	6.97675	38.9673	0.630648	0.227011	0.0135998	0.0935181	0.0233559	0.00997911	0.00188835	230613000000	753289
266A	Kinsella composite hybrid (HYB)	Heifer	Diet_4	285	10367	2014	Yes	8.06839	0.809843	0.418589	0.390896	9.9629	87.8901	0.632312	0.303596	0.00585025	0.0413668	0.0115768	0.00398592	0.0013125	155130000000	66911533
267A	Kinsella composite hybrid (HYB)	Steer	Diet_1	279	9037	2261	Yes	9.71762	1.44845	-0.389185	-0.342983	6.70899	45.8737	0.594512	0.261213	0.013335	0.0902604	0.0288397	0.0106796	0.00116024	151644000000	126421964
268A	Kinsella composite hybrid (HYB)	Heifer	Diet_4	285	7437	1540	Yes	8.3443	0.771452	0.261553	0.268798	10.8164	49.8676	0.632593	0.247349	0.00880442	0.0861856	0.0150868	0.00839192	0.00158988	7005511236	11789025
269A	Kinsella composite hybrid (HYB)	Bull	Diet_3	291	12275	1935	Yes	8.73581	1.38766	-0.288463	-0.333688	6.29536	71.1427	0.537446	0.250169	0.0147589	0.147231	0.0216439	0.0207121	0.00803969	100622000000	104147522
26A	Kinsella composite hybrid (HYB)	Heifer	Diet_4	310	7708	1439	Yes	7.45339	0.836302	-0.266428	-0.250752	8.91232	60.363	0.588922	0.278069	0.0109444	0.0942357	0.0183824	0.00836314	0.00108366	4859060808	35003865
270A	Kinsella composite hybrid (HYB)	Heifer	Diet_4	284	9991	2287	Yes	7.61038	0.869065	-0.368215	-0.406753	8.75697	56.321	0.625047	0.250345	0.00930181	0.0908077	0.0136538	0.00887747	0.00196719	68758346156	41063932
271A	Kinsella composite hybrid (HYB)	Steer	Diet_1	279	8260	1534	Yes	10.2702	1.75064	0.327904	0.375459	5.86658	44.4541	0.594063	0.243099	0.0136415	0.0972069	0.0339906	0.0133093	0.0046898	82743282954	55294479
272A	Kinsella composite hybrid (HYB)	Heifer	Diet_4	284	7076	1677	Yes	6.90971	0.919367	-1.05689	-1.08104	7.51573	29.7189	0.67546	0.166123	0.012516	0.108479	0.0219089	0.0103341	0.00517837	80853735094	116217523
274A	Kinsella composite hybrid (HYB)	Heifer	Diet_4	289	3469	1641	Yes	NA	NA	NA	NA	NA	69.608	0.694613	0.178538	0.00937996	0.0918149	0.0159655	0.00720209	0.00248587	27357029143	557247891
275A	Kinsella composite hybrid (HYB)	Steer	Diet_1	278	10695	2057	Yes	9.19753	1.82833	-0.401078	-0.382708	5.03056	57.9357	0.58546	0.27619	0.0106068	0.0941744	0.0184989	0.0116212	0.00344856	156275000000	402376786
276A	Kinsella composite hybrid (HYB)	Heifer	Diet_4	284	9773	1252	Yes	6.60441	0.736937	-0.618737	-0.627509	8.96198	62.3118	0.646898	0.232144	0.00795429	0.090944	0.0132919	0.00730442	0.00146356	84027994458	44708472
277A	Kinsella composite hybrid (HYB)	Steer	Diet_1	276	9319	1269	Yes	NA	NA	NA	NA	NA	63.8543	0.608437	0.302075	0.00609461	0.0559435	0.0198581	0.00700876	0.000582576	55728684165	22424119
279A	Kinsella composite hybrid (HYB)	Steer	Diet_1	278	11110	2511	Yes	10.998	1.74312	0.443038	0.525711	6.30941	47.8254	0.56242	0.325133	0.00949678	0.0779552	0.0174887	0.00716462	0.000342238	32236972674	176421877
27A	Kinsella composite hybrid (HYB)	Steer	Diet_1	302	8171	2573	Yes	9.76534	1.49219	-0.0143182	-0.046621	6.54431	45.0819	0.595502	0.178939	0.0160907	0.148282	0.0370855	0.0142128	0.00988904	11821288324	51105619
281A	Kinsella composite hybrid (HYB)	Steer	Diet_1	278	13654	1388	Yes	10.0828	1.3306	0.623691	0.61492	7.57761	44.3749	0.561368	0.251834	0.014681	0.105744	0.0515079	0.0115723	0.00329297	77072780905	75061033
282A	Kinsella composite hybrid (HYB)	Heifer	Diet_4	283	8367	2149	NA	NA	NA	NA	NA	NA	52.0756	0.625554	0.215342	0.00967247	0.121812	0.0161603	0.00936722	0.00209156	117472000000	227111626
283A	Kinsella composite hybrid (HYB)	Steer	Diet_1	278	5819	1538	Yes	8.78263	1.81618	0.592476	0.609462	4.83576	59.6104	0.690426	0.156176	0.00871354	0.119967	0.0145515	0.0065813	0.00358394	42464328895	61530181
284A	Kinsella composite hybrid (HYB)	Heifer	Diet_4	283	11609	2143	Yes	6.70589	0.67183	-0.628355	-0.591133	9.98154	58.1927	0.571896	0.332152	0.00708871	0.0679363	0.0120062	0.00818305	0.0007381	885539000000	118176391
285A	Kinsella composite hybrid (HYB)	Bull	Diet_3	290	12924	1829	Yes	9.34498	1.42573	-0.164245	-0.157539	6.55454	68.9919	0.560939	0.220085	0.0132508	0.14639	0.042114	0.0159804	0.00124061	43310386286	118935025
286A	Kinsella composite hybrid (HYB)	Heifer	Diet_4	283	9373	1930	Yes	8.0366	0.749617	0.454709	0.447791	10.7209	46.5425	0.623437	0.290066	0.00724063	0.0621331	0.00981553	0.00646427	0.00084339	34944314539	23208001
287A	Kinsella composite hybrid (HYB)	Steer	Diet_1	278	12176	1507	Yes	7.91333	1.26575	0.0274907	0.0896524	6.25188	67.5817	0.593369	0.249573	0.0120122	0.108991	0.0211892	0.0111889	0.00367703	260276000000	451326865
288A	Kinsella composite hybrid (HYB)	Heifer	Diet_4	283	9076	1520	Yes	8.47334	0.9196	0.43454	0.398088	9.21416	64.0363	0.599618	0.327993	0.00541334	0.052191	0.00889762	0.00567057	0.000216871	26983160714	15043254
289A	Kinsella composite hybrid (HYB)	Bull	Diet_3	290	3707	1705	Yes	NA	NA	NA	NA	NA	42.1703	0.584373	0.18255	0.0178615	0.156177	0.0423422	0.0154955	0.00120013	34596580571	187654710
290A	Kinsella composite hybrid (HYB)	Heifer	Diet_4	283	11072	2518	Yes	7.80676	1.03774	-0.372227	-0.372941	7.52284	62.2918	0.614768	0.219369	0.00923272	0.128181	0.0157005	0.00987249	0.00287599	10907843788	106707071
291A	Kinsella composite hybrid (HYB)	Bull	Diet_3	290	10377	2456	Yes	9.35753	1.38285	0.255077	0.191294	6.76685	56.4424	0.55486	0.305698	0.00800198	0.0984274	0.0193337	0.0121683	0.00151119	23532775401	119376845
292A	Kinsella composite hybrid (HYB)	Heifer	Diet_4	282	6541	909	Yes	8.57689	1.07095	-0.0155456	0.0100234	8.00869	54.5467	0.628057	0.194222	0.0129453	0.129164	0.0235183	0.00955438	0.00253829	8315837099	136457681
293A	Kinsella composite hybrid (HYB)	Steer	Diet_1	277	6700	1277	Yes	10.1691	1.52107	-0.0264688	-0.00587304	6.68546	55.8867	0.530251	0.383837	0.0100155	0.0486622	0.0179414	0.0089215	0.00037167	75232811001	32650299
294A	Kinsella composite hybrid (HYB)	Heifer	Diet_4	287	3340	2138	Yes	NA	NA	NA	NA	NA	54.4548	0.674518	0.193418	0.00976611	0.100864	0.0120774	0.00732558	0.0020316	34687933714	531812310
295A	Kinsella composite hybrid (HYB)	Bull	Diet_3	289	13617	1612	Yes	11.1116	1.85293	0.719953	0.790289	5.9968	99.6466	0.578366	0.243874	0.0146785	0.114715	0.0313098	0.0163075	0.000749665	72400724571	47272153
296A	Kinsella composite hybrid (HYB)	Heifer	Diet_4	282	9151	1934	Yes	7.11025	0.6687	-0.271729	-0.299944	10.6329	43.9275	0.643621	0.233235	0.010568	0.0873618	0.0160329	0.00754763	0.00163396	22526442885	33092562
297A	Kinsella composite hybrid (HYB)	Steer	Diet_1	277	7176	1338	Yes	9.68272	1.33032	-0.494595	-0.488982	7.27848	47.5171	0.603213	0.273299	0.0126905	0.0723672	0.0303102	0.00752702	0.000592541	36818874833	8353927
298A	Kinsella composite hybrid (HYB)	Heifer	Diet_4	282	6301	1911	Yes	8.45149	1.0387	0.502349	0.516502	8.13662	42.4697	0.640208	0.181055	0.0122982	0.132811	0.0205217	0.00967827	0.00342765	36190410791	146434771
299A	Kinsella composite hybrid (HYB)	Steer	Diet_1	277	8451	1509	Yes	9.21328	1.45365	-0.377953	-0.338434	6.33804	73.7497	0.620416	0.172896	0.0105915	0.137332	0.0295259	0.0147322	0.0145067	12309161686	27677050
29A	Kinsella composite hybrid (HYB)	Steer	Diet_1	302	7416	1541	Yes	6.9936	1.36377	-0.713057	-0.724935	5.12813	41.8166	0.646281	0.195662	0.0130538	0.102169	0.0301424	0.0102119	0.00248015	30658900896	30931865
2A	Kinsella composite hybrid (HYB)	Heifer	Diet_4	327	4852	2161	Yes	NA	NA	NA	NA	NA	25.5473	0.741548	0.154564	0.0083965	0.0679336	0.0203033	0.00492419	0.00233011	109685000000	808866250
300A	Kinsella composite hybrid (HYB)	Heifer	Diet_4	282	9439	2082	Yes	7.59857	0.779882	0.242138	0.289596	9.74324	50.5132	0.635779	0.238612	0.00994364	0.0906869	0.0165767	0.0069705	0.0014309	77211296260	54002508
301A	Kinsella composite hybrid (HYB)	Bull	Diet_3	289	3085	1505	Yes	8.67474	1.25516	-0.155753	-0.134683	6.91125	48.2101	0.60483	0.202492	0.0116148	0.124838	0.0392867	0.0151432	0.00179592	46556786286	340292076
304A	Kinsella composite hybrid (HYB)	Heifer	Diet_4	281	8010	2312	Yes	7.84859	0.942766	-0.0408801	-0.0136306	8.32507	50.3253	0.641596	0.220101	0.00992118	0.102531	0.0157012	0.00788654	0.00226343	11778446760	171336422
305A	Kinsella composite hybrid (HYB)	Steer	Diet_1	277	7938	1539	Yes	9.14285	1.46089	-0.964334	-0.944256	6.2584	75.6386	0.617162	0.184209	0.0129786	0.117939	0.0348675	0.0170239	0.0158196	93365942107	213643179
306A	Kinsella composite hybrid (HYB)	Heifer	Diet_4	281	8678	1508	Yes	8.92947	0.956614	0.433028	0.458771	9.33446	53.4264	0.652396	0.197459	0.0102043	0.111906	0.0156183	0.00885459	0.00356126	135247000000	396537767
307A	Kinsella composite hybrid (HYB)	Bull	Diet_3	289	9356	1642	Yes	8.859	1.33192	0.237431	0.333746	6.65131	59.0401	0.587088	0.228342	0.0098416	0.132251	0.02572	0.015606	0.0011521	16405254476	82169931
308A	Kinsella composite hybrid (HYB)	Heifer	Diet_4	285	6615	2439	Yes	NA	NA	NA	NA	NA	73.3414	0.688602	0.182033	0.0134246	0.0869876	0.0150501	0.00940088	0.00450184	61218397714	462829185
309A	Kinsella composite hybrid (HYB)	Steer	Diet_1	276	7128	1299	Yes	10.0141	1.98723	1.11832	1.10304	5.03926	57.3225	0.625725	0.214343	0.0137645	0.0948692	0.0378814	0.0118562	0.00156063	30406961608	31841279
310A	Kinsella composite hybrid (HYB)	Heifer	Diet_4	280	7700	2104	Yes	7.76158	1.0404	-0.530466	-0.559379	7.46016	55.9733	0.597653	0.268608	0.00914024	0.0972472	0.015775	0.0095181	0.0020586	29019070045	223993451
311A	Kinsella composite hybrid (HYB)	Steer	Diet_1	276	9810	2228	Yes	10.8897	1.44538	0.569787	0.610861	7.53412	47.7674	0.633749	0.172762	0.0136264	0.10821	0.0530225	0.012519	0.00611102	218293000000	620143633
312A	Kinsella composite hybrid (HYB)	Heifer	Diet_4	280	6783	1143	Yes	7.90007	0.813019	-0.191341	-0.195651	9.71695	74.996	0.690958	0.224645	0.00461333	0.0626766	0.0114019	0.00488408	0.00082112	38822693391	21187735
313A	Kinsella composite hybrid (HYB)	Steer	Diet_1	276	9711	1381	Yes	10.0297	1.46377	0.143196	0.180512	6.85195	65.7825	0.556278	0.33839	0.0105941	0.0645491	0.020779	0.00913209	0.000277669	25080246198	9900298
314A	Kinsella composite hybrid (HYB)	Heifer	Diet_4	285	4898	1579	Yes	NA	NA	NA	NA	NA	63.204	0.717572	0.183247	0.0102002	0.0663256	0.0140989	0.00701082	0.00154599	206778000000	288985815
315A	Kinsella composite hybrid (HYB)	Steer	Diet_1	276	8706	2091	Yes	8.26597	1.69083	-1.59841	-1.51233	4.8887	42.1284	0.599877	0.199178	0.0125245	0.128668	0.0311535	0.01724	0.0113583	118320000000	58651153
316A	Kinsella composite hybrid (HYB)	Heifer	Diet_4	280	7197	2100	Yes	8.29309	1.0256	0.419411	0.398816	8.08611	51.6379	0.640807	0.201437	0.0115181	0.112525	0.0173481	0.0122561	0.00410791	9738611758	63269801
317A	Kinsella composite hybrid (HYB)	Bull	Diet_3	288	6288	1885	Yes	9.2403	1.43067	0.142383	0.147712	6.4587	66.1639	0.600442	0.203665	0.00970057	0.146267	0.0202038	0.0164518	0.00326986	4350937805	41320689
318A	Kinsella composite hybrid (HYB)	Heifer	Diet_4	280	7629	1996	Yes	8.05205	0.770004	0.415046	0.40732	10.4572	53.7207	0.665828	0.203627	0.00789066	0.103003	0.0111091	0.00664324	0.00189956	89648536906	144429430
319A	Kinsella composite hybrid (HYB)	Steer	Diet_1	276	6337	938	Yes	10.3728	1.46238	0.334232	0.215364	7.09311	68.5432	0.539363	0.352625	0.0090089	0.0709863	0.016744	0.00987968	0.0013937	45822797303	6461812
31A	Kinsella composite hybrid (HYB)	Steer	Diet_1	301	9422	1915	Yes	9.22029	1.58082	0.216505	0.227573	5.8326	38.3694	0.65152	0.165728	0.0103915	0.117086	0.0392422	0.0102247	0.0058084	93721968777	512693672
320A	Kinsella composite hybrid (HYB)	Heifer	Diet_4	280	8721	1392	Yes	7.99427	1.0418	-0.469631	-0.476104	7.67349	43.7865	0.636231	0.196948	0.0123688	0.121391	0.0230838	0.00849927	0.00147796	58177492073	108581489
321A	Kinsella composite hybrid (HYB)	Steer	Diet_1	276	10928	1653	Yes	9.5239	1.52898	-0.0360766	-0.0445585	6.22892	56.3047	0.553243	0.336413	0.0128941	0.0653418	0.019151	0.01113	0.00182671	27344454413	7544460
322A	Kinsella composite hybrid (HYB)	Heifer	Diet_4	306	2754	1213	Yes	8.33191	1.01054	0.0512575	0.0597642	8.24504	55.3945	0.661169	0.210572	0.00850125	0.0872073	0.0165919	0.0114586	0.0045005	27342164058	163806209
323A	Kinsella composite hybrid (HYB)	Steer	Diet_1	275	2652	1961	Yes	9.34783	1.77014	-0.176859	-0.157223	5.28084	78.7032	0.654854	0.235067	0.00749533	0.0688849	0.0249734	0.00810657	0.00061866	24764498736	8195659
324A	Kinsella composite hybrid (HYB)	Heifer	Diet_4	306	10365	1974	Yes	7.52554	0.951009	-0.7108	-0.715915	7.91321	71.6558	0.654336	0.254738	0.00699564	0.0640763	0.0121891	0.00665611	0.00100833	123630000000	778231144
325A	Kinsella composite hybrid (HYB)	Steer	Diet_1	275	12701	2651	Yes	8.90084	1.48197	-0.387693	-0.412757	6.00607	48.8236	0.559183	0.315934	0.0112494	0.0681653	0.035878	0.0088041	0.000786061	69363597324	12677884
326A	Kinsella composite hybrid (HYB)	Heifer	Diet_4	284	8921	1918	Yes	NA	NA	NA	NA	NA	72.4402	0.70036	0.170788	0.00883823	0.100041	0.011106	0.00672034	0.00214633	189248000000	204619035
327A	Kinsella composite hybrid (HYB)	Steer	Diet_1	275	5737	1051	Yes	9.93083	1.31175	0.833128	0.886411	7.57065	47.9902	0.613096	0.26529	0.00792358	0.0718996	0.0254633	0.0130289	0.00329814	32493802992	10207663
328A	Kinsella composite hybrid (HYB)	Heifer	Diet_4	279	6539	1576	Yes	8.36172	1.05451	-0.17558	-0.194934	7.9295	62.3104	0.685277	0.22327	0.00572549	0.0634245	0.0149442	0.00624539	0.00111336	89834451762	112104649
329A	Kinsella composite hybrid (HYB)	Steer	Diet_1	275	4349	147	Yes	8.49815	1.34642	-0.271387	-0.332512	6.31164	60.5053	0.55408	0.300674	0.0101617	0.0894749	0.0334275	0.0107748	0.00140645	32518517645	57207682
32A	Kinsella composite hybrid (HYB)	Heifer	Diet_4	311	5148	1571	Yes	NA	NA	NA	NA	NA	56.1144	0.706205	0.169468	0.00952238	0.0930436	0.0126365	0.00648266	0.00264235	7160026429	43055263
330A	Kinsella composite hybrid (HYB)	Heifer	Diet_4	283	4581	1903	Yes	NA	NA	NA	NA	NA	29.4856	0.707861	0.158886	0.0130375	0.0966808	0.0142951	0.00629431	0.00294487	67928356571	323974576
331A	Kinsella composite hybrid (HYB)	Steer	Diet_1	275	9064	1523	Yes	11.1312	1.39143	1.25644	1.22085	7.99987	43.5166	0.649341	0.20363	0.0128271	0.081464	0.0308078	0.0154461	0.00648373	48237995705	11550879
332A	Kinsella composite hybrid (HYB)	Heifer	Diet_4	280	5408	2269	Yes	8.83094	1.15123	0.159472	0.160624	7.67085	39.4761	0.626335	0.204348	0.0177939	0.108435	0.0288705	0.0111182	0.00310054	59973223919	90032007
333A	Kinsella composite hybrid (HYB)	Steer	Diet_1	275	11047	1273	Yes	8.64765	1.56087	-0.629661	-0.583563	5.54027	63.1597	0.603607	0.24442	0.0182002	0.0840266	0.036788	0.0114564	0.00150202	226841000000	7043424
334A	Kinsella composite hybrid (HYB)	Heifer	Diet_4	278	8257	1357	Yes	7.73608	0.831094	-0.291742	-0.257204	9.30831	52.3409	0.640906	0.189236	0.0106229	0.129769	0.0174814	0.00889381	0.00309095	25789127976	59126684
335A	Kinsella composite hybrid (HYB)	Steer	Diet_1	274	7416	2350	Yes	9.96349	1.69414	0.00321207	0.0553541	5.88116	54.2614	0.609647	0.262655	0.0110071	0.0719135	0.0282595	0.0125734	0.00394464	79620215829	21258496
336A	Kinsella composite hybrid (HYB)	Heifer	Diet_4	278	9575	2013	Yes	8.51581	0.748566	0.95034	0.943741	11.3762	56.8159	0.637583	0.238919	0.0118148	0.0827322	0.0200985	0.00777214	0.00107984	20767821582	116232524
338A	Kinsella composite hybrid (HYB)	Heifer	Diet_4	283	4753	1853	Yes	NA	NA	NA	NA	NA	81.1977	0.513066	0.338415	0.00801125	0.109073	0.014116	0.0147228	0.00259586	134308000000	55933309
339A	Kinsella composite hybrid (HYB)	Steer	Diet_1	274	4060	1144	Yes	9.53439	1.22626	0.110916	0.00743241	7.77515	72.1112	0.63884	0.174273	0.0113083	0.11415	0.0335277	0.0153287	0.0125714	45744646572	82545637
33A	Kinsella composite hybrid (HYB)	Steer	Diet_1	301	8884	1956	Yes	9.89804	1.4522	0.420959	0.344175	6.8159	48.9489	0.668484	0.117555	0.0139761	0.113109	0.0491372	0.0161154	0.0216224	6544693690	46162436
340A	Kinsella composite hybrid (HYB)	Heifer	Diet_4	278	9435	2297	Yes	7.96376	0.934663	0.211455	0.215976	8.52046	54.9179	0.620338	0.209445	0.0121454	0.125587	0.0203954	0.00947313	0.00261556	37204800204	189321419
341A	Kinsella composite hybrid (HYB)	Steer	Diet_1	274	7922	1870	Yes	10.415	1.72919	-0.579179	-0.441566	6.02304	43.6909	0.619931	0.190938	0.0181796	0.111011	0.040356	0.0163373	0.00324697	56944621724	305301443
342A	Kinsella composite hybrid (HYB)	Heifer	Diet_4	278	9280	1833	Yes	7.01684	0.672227	-0.587857	-0.587731	10.4382	76.8664	0.654485	0.249484	0.00575702	0.0724014	0.00986668	0.00674864	0.00125755	34223180429	30573195
343A	Kinsella composite hybrid (HYB)	Steer	Diet_1	280	10629	2104	NA	NA	NA	NA	NA	NA	43.752	0.578158	0.292461	0.0139968	0.0776788	0.0252198	0.0107683	0.00171755	97813785749	7500479
344A	Kinsella composite hybrid (HYB)	Heifer	Diet_4	277	8157	2102	Yes	7.85804	0.786491	0.665626	0.646915	9.99127	58.6276	0.681956	0.20484	0.00915717	0.0788254	0.0157149	0.00748391	0.0020227	85286450615	97306999
346A	Kinsella composite hybrid (HYB)	Heifer	Diet_4	277	10447	1769	Yes	8.37175	0.670709	0.904289	0.8832	12.4819	58.6142	0.623927	0.193555	0.010205	0.141483	0.0169237	0.00994244	0.00396397	143894000000	262494501
348A	Kinsella composite hybrid (HYB)	Heifer	Diet_4	277	7417	2035	Yes	9.06196	0.747095	0.992877	1.01205	12.1296	38.832	0.632957	0.184306	0.0127278	0.135057	0.0228678	0.00893653	0.00314714	16327589535	53415608
349A	Kinsella composite hybrid (HYB)	Steer	Diet_1	273	10807	394	NA	NA	NA	NA	NA	NA	52.8834	0.564404	0.323547	0.00955501	0.0698541	0.0187547	0.0112624	0.00262254	52227614794	9045774
34A	Kinsella composite hybrid (HYB)	Heifer	Diet_4	306	10612	2415	Yes	8.10245	0.893702	-0.221939	-0.241777	9.06616	57.9465	0.706375	0.17614	0.00761019	0.090141	0.0117326	0.00592357	0.00207777	49489156481	62100578
350A	Kinsella composite hybrid (HYB)	Heifer	Diet_4	277	9611	1247	Yes	8.13188	0.740673	0.391611	0.422671	10.979	43.3664	0.63107	0.20292	0.0135562	0.115285	0.0238779	0.0109723	0.00231901	3336074720	12885493
351A	Kinsella composite hybrid (HYB)	Steer	Diet_1	273	7464	1278	Yes	9.38845	1.37412	0.0850457	0.130051	6.83235	63.3607	0.518012	0.358845	0.0112974	0.0766067	0.0246772	0.00991272	0.000648469	77453935183	17080263
352A	Kinsella composite hybrid (HYB)	Heifer	Diet_4	276	7907	1963	Yes	8.25571	0.894356	0.581949	0.575416	9.23089	43.7241	0.61865	0.210738	0.0128215	0.126206	0.0181512	0.0099962	0.00343691	48749906651	309804869
353A	Kinsella composite hybrid (HYB)	Steer	Diet_1	273	6078	1309	Yes	9.50776	1.29063	0.295321	0.279755	7.36676	58.4565	0.550987	0.334114	0.0119841	0.0668923	0.0241268	0.0103002	0.0015957	5002317348	38380506
354A	Kinsella composite hybrid (HYB)	Heifer	Diet_4	276	7801	1978	Yes	7.77329	0.796159	-0.060178	-0.0804962	9.76349	54.3308	0.664603	0.226892	0.00504207	0.08743	0.00896741	0.00574642	0.00131842	92658254604	100176415
355A	Kinsella composite hybrid (HYB)	Steer	Diet_1	273	10922	2174	Yes	10.4207	1.59072	0.541222	0.607648	6.55093	26.036	0.580399	0.220216	0.0133923	0.115188	0.0517877	0.0155682	0.00344828	48163056748	7414020
356A	Kinsella composite hybrid (HYB)	Bull	Diet_3	281	4864	2150	Yes	9.14126	1.30238	-0.0407172	-0.145197	7.01891	62.9707	0.554448	0.229957	0.0168688	0.142533	0.0307903	0.0204584	0.00494446	28890697143	338737433
357A	Kinsella composite hybrid (HYB)	Steer	Diet_1	273	7273	1287	Yes	9.108	1.53472	-0.71898	-0.663726	5.93463	50.0307	0.617376	0.17901	0.0115746	0.119798	0.0363724	0.0192864	0.0165822	32841432193	17416447
358A	Kinsella composite hybrid (HYB)	Heifer	Diet_4	275	5025	1030	Yes	6.97591	0.380203	0.349629	0.344436	18.3479	54.3989	0.660229	0.213945	0.00780544	0.0965534	0.0118374	0.00720545	0.00242362	19003915449	82723638
359A	Kinsella composite hybrid (HYB)	Bull	Diet_3	311	9356	2106	Yes	NA	NA	NA	NA	NA	55.3804	0.627187	0.214612	0.0104613	0.108969	0.0213019	0.0143502	0.00311901	12319315492	31450592
360A	Kinsella composite hybrid (HYB)	Heifer	Diet_4	275	7042	1723	Yes	8.33918	0.994539	-0.0644916	-0.0350781	8.38497	67.766	0.683395	0.159084	0.00808836	0.120621	0.0174258	0.00829906	0.00308696	16714150835	72150190
361A	Kinsella composite hybrid (HYB)	Steer	Diet_1	272	8884	1784	Yes	8.60001	1.55337	0.241098	0.230146	5.53636	40.3024	0.508136	0.391179	0.0133456	0.0536289	0.0197846	0.0132745	0.000652268	86888714547	109544608
362A	Kinsella composite hybrid (HYB)	Heifer	Diet_4	280	5216	1593	Yes	NA	NA	NA	NA	NA	49.5055	0.687345	0.187479	0.0152708	0.0797228	0.0166837	0.0121031	0.00139572	30941547429	368980313
363A	Kinsella composite hybrid (HYB)	Steer	Diet_1	272	8956	1594	Yes	8.74707	1.34672	0.0355358	0.0861066	6.49508	80.1667	0.555914	0.303866	0.00975927	0.0942372	0.0259971	0.0098871	0.000339967	21515620477	36021503
364A	Kinsella composite hybrid (HYB)	Heifer	Diet_4	279	4503	1937	Yes	NA	NA	NA	NA	NA	77.6858	0.698993	0.190032	0.00998137	0.0746534	0.0134556	0.011505	0.00137933	198774000000	401666250
365A	Kinsella composite hybrid (HYB)	Bull	Diet_3	284	10019	2563	Yes	9.2517	1.49859	-0.0881843	-0.0445196	6.17359	57.7756	0.637634	0.185064	0.0118547	0.130024	0.0210814	0.0128856	0.00145721	9609757680	74576697
366A	Kinsella composite hybrid (HYB)	Heifer	Diet_4	279	7030	2187	Yes	NA	NA	NA	NA	NA	69.4674	0.70697	0.179328	0.00913267	0.0823014	0.0127865	0.00694645	0.00253469	7565911429	27645979
367A	Kinsella composite hybrid (HYB)	Bull	Diet_3	284	10400	2029	Yes	8.29501	0.888667	0.424962	0.418969	9.33422	51.3136	0.548233	0.259441	0.00846979	0.143592	0.0239422	0.015338	0.000984203	32351990857	227221830
36A	Kinsella composite hybrid (HYB)	Heifer	Diet_4	303	10190	1445	Yes	8.20304	1.18935	-0.466416	-0.451251	6.89711	67.5011	0.559218	0.359557	0.00637493	0.0536541	0.0135759	0.00743752	0.000182099	10025753512	33566460
370A	Kinsella composite hybrid (HYB)	Heifer	Diet_4	277	5239	2125	Yes	NA	NA	NA	NA	NA	67.9631	0.691038	0.174752	0.0112155	0.097318	0.0157834	0.00739157	0.00250158	180477000000	330267087
371A	Kinsella composite hybrid (HYB)	Bull	Diet_3	284	6893	1830	Yes	NA	NA	NA	NA	NA	62.3083	0.622469	0.212194	0.0116218	0.106529	0.0309874	0.0142596	0.00193834	32242716497	82619592
373A	Kinsella composite hybrid (HYB)	Steer	Diet_1	272	9168	2341	Yes	11.481	1.62053	0.448141	0.394453	7.08469	45.0223	0.629616	0.244611	0.0115776	0.0784875	0.0258645	0.00878424	0.00105855	71746550276	34038305
374A	Kinsella composite hybrid (HYB)	Heifer	Diet_4	270	8144	2174	Yes	6.906	0.925625	-0.636948	-0.626417	7.46091	59.8406	0.667237	0.182359	0.0089372	0.119166	0.0137343	0.00644201	0.00212426	31183073582	143469899
375A	Kinsella composite hybrid (HYB)	Steer	Diet_1	272	9663	1817	Yes	9.04808	1.75866	-0.318253	-0.29216	5.14487	52.1445	0.647951	0.196257	0.0113269	0.0831725	0.0389551	0.0148118	0.00752499	5493906565	34825721
376A	Kinsella composite hybrid (HYB)	Heifer	Diet_4	275	6864	2231	Yes	NA	NA	NA	NA	NA	42.8891	0.711403	0.157616	0.00833235	0.101518	0.011029	0.00639976	0.00370235	49525125173	293200155
377A	Kinsella composite hybrid (HYB)	Steer	Diet_1	271	6080	1319	NA	NA	NA	NA	NA	NA	49.4839	0.563673	0.339615	0.0108651	0.0561627	0.0197861	0.00895718	0.000941634	140334000000	93662160
378A	Kinsella composite hybrid (HYB)	Heifer	Diet_4	275	6591	1792	Yes	NA	NA	NA	NA	NA	50.178	0.695467	0.169347	0.00930534	0.104125	0.0134118	0.00607144	0.00227289	31599924486	88917984
379A	Kinsella composite hybrid (HYB)	Bull	Diet_3	283	8301	1365	Yes	NA	NA	NA	NA	NA	71.5524	0.60028	0.22928	0.0109828	0.116529	0.0261858	0.0156761	0.00106676	58594944513	67335564
380A	Kinsella composite hybrid (HYB)	Heifer	Diet_4	270	9974	1854	Yes	7.89397	0.790087	0.519725	0.513774	9.99126	78.6937	0.611486	0.277646	0.00590609	0.0857146	0.00986175	0.00798498	0.00140095	197407000000	257276205
381A	Kinsella composite hybrid (HYB)	Steer	Diet_1	271	7725	1479	Yes	9.16076	1.6545	-0.450587	-0.446903	5.53687	60.7515	0.516114	0.390358	0.0116824	0.0527003	0.0188486	0.00916999	0.00112661	148288000000	22289978
382A	Kinsella composite hybrid (HYB)	Heifer	Diet_4	266	6996	2101	Yes	8.30364	0.949705	0.470897	0.461981	8.7434	67.9799	0.666834	0.19236	0.00652244	0.104147	0.0209098	0.0077403	0.00148653	121555000000	185188321
383A	Kinsella composite hybrid (HYB)	Bull	Diet_3	283	6714	1656	Yes	NA	NA	NA	NA	NA	57.6634	0.591831	0.24469	0.010911	0.118266	0.0208285	0.0127279	0.000744969	3808947437	16533726
384A	Kinsella composite hybrid (HYB)	Heifer	Diet_4	266	11244	2183	Yes	7.46146	0.804822	-0.082481	-0.110615	9.27094	61.1556	0.631573	0.216771	0.0113597	0.108411	0.0186239	0.0101045	0.00315622	23329959871	52423411
385A	Kinsella composite hybrid (HYB)	Steer	Diet_1	270	8534	2110	Yes	6.84668	1.0975	-0.584461	-0.580179	6.23842	34.2912	0.542312	0.333427	0.0136474	0.0728767	0.0278268	0.00942603	0.000483152	97919466875	12708700
386A	Kinsella composite hybrid (HYB)	Heifer	Diet_4	271	6390	2026	Yes	NA	NA	NA	NA	NA	74.8312	0.698577	0.181915	0.00730396	0.0892426	0.0116094	0.00790745	0.00344402	41774395429	195327879
388A	Kinsella composite hybrid (HYB)	Heifer	Diet_4	269	8907	2211	Yes	NA	NA	NA	NA	NA	70.4415	0.696321	0.166653	0.00877311	0.104179	0.0140109	0.00749625	0.00256735	121844000000	168936797
389A	Kinsella composite hybrid (HYB)	Steer	Diet_1	270	9011	1543	Yes	9.39868	1.36589	-0.0258147	-0.0123783	6.881	42.2353	0.571325	0.305519	0.0135103	0.0739514	0.0221815	0.0113981	0.00211428	18245876553	17694139
38A	Kinsella composite hybrid (HYB)	Heifer	Diet_4	308	2248	1859	Yes	NA	NA	NA	NA	NA	74.3701	0.703121	0.172906	0.00869886	0.0920039	0.0113032	0.00896368	0.00300303	319763000000	179626429
390A	Kinsella composite hybrid (HYB)	Heifer	Diet_4	269	2153	1398	Yes	NA	NA	NA	NA	NA	71.3267	0.679103	0.185699	0.0110186	0.103024	0.0108662	0.00843517	0.00185459	97133824000	414664821
391A	Kinsella composite hybrid (HYB)	Bull	Diet_3	282	13380	1953	Yes	9.05007	1.4335	-0.132635	-0.159836	6.31327	88.465	0.55591	0.242214	0.015941	0.134284	0.0327335	0.0176551	0.00126231	15993374857	46090921
392A	Kinsella composite hybrid (HYB)	Heifer	Diet_4	269	4946	2236	Yes	NA	NA	NA	NA	NA	78.1988	0.692337	0.181884	0.00892556	0.0933434	0.0125477	0.00853541	0.00242622	126155000000	297803817
393A	Kinsella composite hybrid (HYB)	Steer	Diet_1	270	7146	1549	Yes	8.07882	1.24903	0.265278	0.300886	6.4681	36.387	0.552532	0.199402	0.024373	0.130542	0.0605512	0.027705	0.00489396	64707355285	54158198
395A	Kinsella composite hybrid (HYB)	Steer	Diet_1	269	9389	1903	Yes	10.0471	1.42412	-0.2815	-0.238935	7.05497	34.5303	0.638687	0.197217	0.0131941	0.098662	0.0390436	0.0112315	0.00196508	24691248020	7542262
396A	Kinsella composite hybrid (HYB)	Heifer	Diet_4	264	8153	2184	Yes	NA	NA	NA	NA	NA	77.6775	0.699868	0.19474	0.00994999	0.0715567	0.0132493	0.00914383	0.00149208	235605000000	377778170
397A	Kinsella composite hybrid (HYB)	Steer	Diet_1	269	9452	1675	Yes	9.16091	1.53636	-0.171809	-0.171777	5.96275	95.1997	0.580782	0.301037	0.00830769	0.072805	0.02084	0.0119064	0.00432251	20894371301	20623475
398A	Kinsella composite hybrid (HYB)	Heifer	Diet_4	259	6516	2272	Yes	8.31073	0.798144	0.776262	0.759043	10.4126	43.386	0.565799	0.276304	0.00883887	0.121535	0.015867	0.0100561	0.00159938	186149000000	345018667
399A	Kinsella composite hybrid (HYB)	Steer	Diet_1	268	6648	1542	Yes	9.33992	1.71135	-0.200049	-0.177367	5.45762	53.0602	0.618733	0.257042	0.0138293	0.0713278	0.0313574	0.00741729	0.000292599	80269835163	27574083
39A	Kinsella composite hybrid (HYB)	Steer	Diet_1	300	10707	1483	Yes	8.44814	1.48548	-0.407287	-0.372427	5.68713	45.5765	0.543901	0.280715	0.0162957	0.108337	0.0341887	0.0138201	0.00274345	30071198186	18535958
3A	Kinsella composite hybrid (HYB)	Steer	Diet_1	310	10422	1944	Yes	9.08781	1.57007	0.492564	0.452059	5.78817	64.702	0.531971	0.184572	0.0101131	0.221214	0.0391749	0.0113211	0.00163411	116939000000	41622194
400A	Kinsella composite hybrid (HYB)	Heifer	Diet_4	259	7894	2095	Yes	8.29238	0.74525	1.01503	0.988884	11.127	62.6701	0.668597	0.203322	0.00635994	0.0986894	0.011874	0.0081176	0.00303942	19590592905	54709249
401A	Kinsella composite hybrid (HYB)	Steer	Diet_1	268	8673	1802	Yes	9.21094	1.47649	-0.272568	-0.350457	6.23839	43.8431	0.611459	0.241767	0.0141562	0.0773837	0.0355017	0.0145346	0.005197	24424506691	4948234
403A	Kinsella composite hybrid (HYB)	Steer	Diet_1	268	8475	1840	Yes	8.36255	1.54754	-0.200965	-0.180179	5.40378	54.9069	0.54486	0.33966	0.0110044	0.0687255	0.025152	0.00994046	0.000656808	88880905655	11740145
404A	Kinsella composite hybrid (HYB)	Heifer	Diet_4	259	8923	2166	Yes	8.06809	0.802114	0.542434	0.565151	10.0585	48.1815	0.645938	0.208182	0.0100921	0.102451	0.023721	0.00823204	0.00138421	98656907876	135926356
405A	Kinsella composite hybrid (HYB)	Steer	Diet_1	267	8787	1828	Yes	9.8162	1.48912	-0.15424	-0.292267	6.59193	51.7371	0.554932	0.271267	0.0144594	0.110249	0.0286029	0.016175	0.00431484	13459085244	43732409
406A	Kinsella composite hybrid (HYB)	Heifer	Diet_4	259	9380	2216	Yes	NA	NA	NA	NA	NA	72.432	0.679962	0.20263	0.00624083	0.0928198	0.00908201	0.00670395	0.00256118	189262000000	114360582
407A	Kinsella composite hybrid (HYB)	Steer	Diet_1	267	9284	1593	Yes	8.52378	1.93353	-0.911851	-0.904477	4.40841	52.278	0.492045	0.384234	0.0093702	0.0785622	0.0199596	0.0149627	0.000866995	21711492967	31511332
408A	Kinsella composite hybrid (HYB)	Heifer	Diet_4	264	7273	1942	Yes	NA	NA	NA	NA	NA	79.2281	0.699387	0.188591	0.0110254	0.0827824	0.0106045	0.00613849	0.00147183	17338700571	117406417
409A	Kinsella composite hybrid (HYB)	Steer	Diet_1	267	8142	1696	Yes	8.81669	1.29111	-0.193516	-0.205933	6.82875	48.8953	0.555796	0.329578	0.0112864	0.070323	0.0242753	0.0084894	0.00025124	71708959678	8317384
40A	Kinsella composite hybrid (HYB)	Heifer	Diet_4	303	9423	1974	Yes	NA	NA	NA	NA	NA	62.0257	0.617293	0.294166	0.00738157	0.0610614	0.01174	0.00750826	0.000849982	20008237575	112444066
410A	Kinsella composite hybrid (HYB)	Heifer	Diet_4	259	7624	2001	Yes	7.40921	0.913248	0.160827	0.136639	8.11303	41.5646	0.591104	0.207402	0.0100096	0.16085	0.0176882	0.00940315	0.00354231	854662000000	883910119
411A	Kinsella composite hybrid (HYB)	Steer	Diet_1	267	8022	1537	Yes	9.57315	1.7907	-0.218854	-0.339626	5.34603	45.6634	0.595152	0.244125	0.0137298	0.108092	0.0203699	0.0135773	0.00495409	15059418316	18499297
412A	Kinsella composite hybrid (HYB)	Heifer	Diet_4	264	4408	2384	Yes	NA	NA	NA	NA	NA	49.4482	0.720891	0.164256	0.0139781	0.0735118	0.0183673	0.00625442	0.00274144	52032251429	745232723
413A	Kinsella composite hybrid (HYB)	Bull	Diet_3	277	13756	2525	Yes	8.79092	1.63877	-0.511873	-0.525633	5.36435	62.2982	0.585211	0.217574	0.0178862	0.131239	0.0280375	0.0173464	0.00270613	81574107429	1048330000
414A	Kinsella composite hybrid (HYB)	Heifer	Diet_4	264	3902	1960	Yes	NA	NA	NA	NA	NA	53.9702	0.682932	0.179003	0.0137215	0.0981273	0.0150574	0.0085032	0.00265602	31600289143	435664453
415A	Kinsella composite hybrid (HYB)	Steer	Diet_1	265	6756	2116	Yes	10.9985	1.69956	0.028672	0.0676786	6.47136	31.296	0.549629	0.175251	0.0229366	0.155766	0.0466106	0.0249526	0.0248548	88436414334	9767123
416A	Kinsella composite hybrid (HYB)	Heifer	Diet_4	264	3731	1819	Yes	NA	NA	NA	NA	NA	50.3496	0.593063	0.246753	0.0174759	0.104889	0.0213908	0.0121807	0.0042477	45395524571	318257210
417A	Kinsella composite hybrid (HYB)	Steer	Diet_1	265	8670	2048	Yes	8.03364	1.39282	-0.0178718	0.0309086	5.76789	62.8787	0.520996	0.383734	0.00925294	0.0619973	0.0168303	0.00689393	0.000295519	139105000000	54132395
418A	Kinsella composite hybrid (HYB)	Heifer	Diet_4	258	4848	1859	Yes	NA	NA	NA	NA	NA	49.9012	0.729466	0.183896	0.00730278	0.060936	0.0109623	0.00572211	0.00171461	63822116571	359245022
419A	Kinsella composite hybrid (HYB)	Steer	Diet_1	265	7807	1715	Yes	10.9944	1.7212	1.30441	1.34438	6.38764	52.6476	0.520645	0.306803	0.0135591	0.113242	0.0279954	0.0134597	0.0042959	62498863474	14779008
41A	Kinsella composite hybrid (HYB)	Steer	Diet_1	300	5596	1728	Yes	9.34721	1.88721	0.470892	0.485248	4.95293	70.2696	0.596279	0.245494	0.0111832	0.110711	0.0222317	0.0122198	0.00188191	17093570095	6156905
420A	Kinsella composite hybrid (HYB)	Heifer	Diet_4	258	6506	2046	Yes	NA	NA	NA	NA	NA	68.2558	0.674475	0.194527	0.0109845	0.0981552	0.011576	0.00743345	0.00284949	126477000000	379129598
421A	Kinsella composite hybrid (HYB)	Steer	Diet_1	265	9261	1710	Yes	10.8629	1.55877	0.144427	0.255563	6.96888	40.7716	0.586677	0.254409	0.0158284	0.0917738	0.0386487	0.0109562	0.00170605	31993054987	141360291
422A	Kinsella composite hybrid (HYB)	Heifer	Diet_4	258	4601	1598	Yes	NA	NA	NA	NA	NA	78.0122	0.699619	0.167891	0.010102	0.0979761	0.0153688	0.00684272	0.0022006	208989000000	511660011
423A	Kinsella composite hybrid (HYB)	Steer	Diet_1	265	7778	1455	Yes	9.00759	1.44252	0.339558	0.369949	6.24433	48.5957	0.672922	0.189531	0.00734151	0.0760221	0.0404573	0.00999625	0.00372991	38804167409	61318372
424A	Kinsella composite hybrid (HYB)	Heifer	Diet_4	NA	3052	1813	NA	NA	NA	NA	NA	NA	108.828	0.726571	0.156715	0.00723105	0.0818426	0.0158818	0.00814493	0.00361356	482826000000	138589528
425A	Kinsella composite hybrid (HYB)	Steer	Diet_1	265	8468	1590	Yes	8.43928	1.64326	-0.841592	-0.873533	5.13568	58.5123	0.509626	0.410657	0.00763455	0.0487378	0.0154678	0.00766045	0.000216383	101132000000	77559542
427A	Kinsella composite hybrid (HYB)	Steer	Diet_1	263	8626	958	Yes	9.3223	1.48597	-0.337146	-0.336617	6.27356	84.5926	0.662333	0.167502	0.006198	0.120798	0.0318972	0.0087839	0.00248724	21218516586	4496095
429A	Kinsella composite hybrid (HYB)	Steer	Diet_1	263	7787	1328	Yes	10.8643	1.68052	0.996937	0.946596	6.46483	76.0406	0.645153	0.254063	0.00878176	0.066228	0.0196611	0.00577767	0.00033602	67427571003	17965001
42A	Kinsella composite hybrid (HYB)	Heifer	Diet_4	302	5537	1594	Yes	7.75674	0.795551	0.12621	0.155102	9.75015	41.1758	0.631095	0.249086	0.0117162	0.0783249	0.0200817	0.00860947	0.00108616	41472663821	85936074
431A	Kinsella composite hybrid (HYB)	Steer	Diet_1	259	9384	1568	Yes	10.0589	1.58636	-0.442652	-0.38965	6.3409	38.0795	0.626093	0.174086	0.0192943	0.118452	0.0351768	0.0170117	0.00988592	9052904750	13534814
433A	Kinsella composite hybrid (HYB)	Steer	Diet_1	259	10467	1914	Yes	10.4402	1.44278	0.876631	0.927342	7.23614	53.6303	0.490892	0.383427	0.0114603	0.075992	0.0205371	0.016094	0.0015969	141612000000	17129527
435A	Kinsella composite hybrid (HYB)	Steer	Diet_1	259	11184	2198	Yes	9.371	1.52501	0.769405	0.68145	6.14489	46.0451	0.584879	0.281376	0.00989444	0.0852921	0.0281428	0.00867828	0.00173733	137315000000	31041011
437A	Kinsella composite hybrid (HYB)	Steer	Diet_1	259	13213	1788	Yes	7.98645	1.35813	-0.883252	-0.902665	5.8805	58.8519	0.629071	0.168958	0.0136027	0.110468	0.0491247	0.0163125	0.0124633	133323000000	384769838
43A	Kinsella composite hybrid (HYB)	Steer	Diet_1	299	9053	1699	Yes	10.0972	1.62666	-0.30567	-0.357844	6.20734	57.2698	0.677249	0.153962	0.014901	0.102635	0.0297813	0.0128178	0.00865443	107259000000	246755473
441A	Kinsella composite hybrid (HYB)	Steer	Diet_1	252	12035	2083	NA	NA	NA	NA	NA	NA	69.9974	0.632483	0.176413	0.0104292	0.124009	0.0472502	0.00841199	0.00100227	62384979926	3701944
443A	Kinsella composite hybrid (HYB)	Steer	Diet_1	246	14764	3877	Yes	7.94383	1.38157	0.0689611	0.0374019	5.74987	51.9167	0.513056	0.369463	0.0117956	0.0711033	0.024088	0.0101564	0.000337499	296468000000	38294316
445A	Kinsella composite hybrid (HYB)	Steer	Diet_1	246	10864	1492	Yes	9.95636	1.79159	-0.133049	-0.0318928	5.55727	77.5914	0.614882	0.209963	0.0142367	0.100589	0.0332386	0.0168015	0.01029	68083324467	33728166
447A	Kinsella composite hybrid (HYB)	Steer	Diet_1	246	9868	1881	Yes	9.25817	1.39479	0.42122	0.384486	6.63768	72.7782	0.523346	0.384453	0.00800832	0.0590882	0.0161199	0.00875962	0.000225004	13261295756	137999658
449A	Kinsella composite hybrid (HYB)	Steer	Diet_1	244	7608	1709	Yes	8.47913	1.48472	0.161367	0.103024	5.71092	59.2159	0.581869	0.283042	0.0117669	0.0880215	0.0260426	0.00858583	0.000672129	31571146939	32584120
44A	Kinsella composite hybrid (HYB)	Heifer	Diet_4	307	8216	2694	Yes	NA	NA	NA	NA	NA	35.5249	0.705732	0.180069	0.0170822	0.0680749	0.0192733	0.00791528	0.001853	86229003429	230883214
451A	Kinsella composite hybrid (HYB)	Steer	Diet_1	NA	5983	1197	NA	NA	NA	NA	NA	NA	50.1876	0.637504	0.213015	0.0132615	0.0875051	0.0370001	0.00910903	0.0026054	155425000000	44462466
45A	Kinsella composite hybrid (HYB)	Steer	Diet_1	299	7033	2056	Yes	5.08601	0.976145	-0.675454	-0.664044	5.2103	85.7537	0.626689	0.214772	0.00883677	0.118253	0.0184392	0.0100285	0.00298235	191825000000	383296439
46A	Kinsella composite hybrid (HYB)	Heifer	Diet_4	302	8708	1913	NA	NA	NA	NA	NA	NA	73.4793	0.629185	0.205225	0.00834426	0.132187	0.014598	0.00856081	0.00190032	69864528191	46598206
47A	Kinsella composite hybrid (HYB)	Steer	Diet_1	299	9629	2001	Yes	7.53064	1.38041	-0.897397	-0.896287	5.45535	49.0508	0.579249	0.2401	0.0128373	0.107525	0.0312031	0.0194131	0.00967349	91367143481	54075093
48A	Kinsella composite hybrid (HYB)	Heifer	Diet_4	307	6932	1637	Yes	NA	NA	NA	NA	NA	66.8318	0.715638	0.173858	0.00913855	0.0782745	0.0125742	0.00746647	0.00304972	129386000000	366754821
49A	Kinsella composite hybrid (HYB)	Steer	Diet_1	299	8444	1802	Yes	10.5724	1.34657	0.169699	0.195058	7.8513	51.8092	0.602857	0.232152	0.0122889	0.107987	0.0227105	0.0149698	0.00703463	51386947887	72930738
4A	Kinsella composite hybrid (HYB)	Heifer	Diet_4	325	4785	19	Yes	NA	NA	NA	NA	NA	65.845	0.72392	0.166715	0.00860095	0.0791243	0.0118295	0.00735443	0.00245558	222324000000	172996339
500A	Charolais (CHAR)	Heifer	Diet_1	333	13058	2489	Yes	NA	NA	NA	NA	NA	67.4257	0.516389	0.396092	0.00463348	0.0623485	0.00889854	0.0104501	0.00118854	12763986965	52357450
501A	Charolais (CHAR)	Steer	Diet_1	310	11256	1973	Yes	9.86707	1.27919	0.205826	0.20543	7.71354	63.7398	0.576062	0.30327	0.0126701	0.0771232	0.0200332	0.00960791	0.00123377	77555129252	56819170
503A	Charolais (CHAR)	Steer	Diet_1	309	10893	1871	Yes	11.5291	1.69144	0.093519	0.0688952	6.81618	74.3309	0.564589	0.313015	0.00912121	0.0830996	0.0138036	0.0125928	0.00377868	57410695445	374053048
504A	Charolais (CHAR)	Heifer	Diet_1	329	11129	2201	Yes	9.88182	0.927705	0.243378	-0.0678309	10.6519	85.421	0.506667	0.415803	0.0103005	0.0491101	0.0102065	0.00739453	0.000518044	26881384250	48904758
505A	Charolais (CHAR)	Steer	Diet_1	309	9983	1640	Yes	9.22815	1.36696	-0.470725	-0.48372	6.75085	83.6974	0.600854	0.218365	0.00775602	0.148583	0.0118771	0.00997255	0.00259185	96716833774	13074491
506A	Charolais (CHAR)	Steer	Diet_1	318	6727	1973	Yes	10.301	1.40114	0.648945	0.0225305	7.35189	95.6203	0.540821	0.313666	0.00778258	0.102549	0.0173643	0.0169869	0.00083047	118955000000	565620223
507A	Charolais (CHAR)	Steer	Diet_1	307	7630	1534	Yes	10.4624	1.38556	-0.171764	-0.185721	7.55103	75.0513	0.560006	0.219085	0.0110124	0.161532	0.027366	0.0139318	0.00706672	9018962204	5038078
508A	Charolais (CHAR)	Heifer	Diet_1	323	7613	1911	Yes	9.52304	0.978745	-0.325504	-0.35106	9.72985	93.1821	0.555189	0.362674	0.00635968	0.0521709	0.0142966	0.00878673	0.000523159	37181747493	7745758
509A	Charolais (CHAR)	Steer	Diet_1	307	5827	721	Yes	9.43484	1.38222	0.40938	0.415544	6.82586	71.209	0.611569	0.214568	0.00875714	0.124146	0.0223873	0.0135733	0.0049989	32049310107	5858626
50A	Kinsella composite hybrid (HYB)	Heifer	Diet_4	301	9364	2014	Yes	7.97222	0.880671	-0.410234	-0.443491	9.05243	58.5692	0.575895	0.219294	0.00860329	0.163192	0.0164735	0.0115786	0.00496416	1102052724	59683197
510A	Charolais (CHAR)	Heifer	Diet_1	321	7547	901	Yes	10.0007	1.0468	0.0285902	-0.116446	9.55361	120.123	0.478739	0.457159	0.00355531	0.04449	0.00769718	0.00825686	0.000102421	10206918663	16666121
511A	Charolais (CHAR)	Steer	Diet_1	306	7079	2265	Yes	9.91347	2.16915	-0.986897	-0.997373	4.5702	87.1447	0.650766	0.2101	0.00635592	0.102134	0.0144258	0.0101932	0.00602495	125437000000	159273718
512A	Charolais (CHAR)	Heifer	Diet_1	321	9501	3784	Yes	11.216	1.31998	0.560228	0.514468	8.49715	91.8844	0.640392	0.149886	0.0130503	0.124808	0.0394984	0.0160298	0.016336	17346108490	136435753
513A	Charolais (CHAR)	Steer	Diet_1	306	8006	2346	Yes	11.0138	2.06532	0.0128652	-0.0058716	5.33273	73.4523	0.613498	0.224133	0.00985025	0.0919039	0.0335458	0.0172395	0.00982967	12008772139	32997174
514A	Charolais (CHAR)	Heifer	Diet_1	318	11942	2445	Yes	10.7275	1.04431	0.787268	0.323025	10.2724	74.2973	0.533539	0.369157	0.00721971	0.0626929	0.015235	0.0106002	0.00155557	37336538576	45795685
515A	Charolais (CHAR)	Steer	Diet_1	306	13562	1789	Yes	10.183	1.58804	-0.17767	-0.181246	6.41229	77.8029	0.575285	0.29582	0.00805445	0.0942898	0.0128511	0.011726	0.00197361	86424394926	56171904
516A	Charolais (CHAR)	Heifer	Diet_1	318	9494	1778	Yes	9.25028	0.729118	0.317676	0.321698	12.6869	79.0864	0.496077	0.418423	0.00735096	0.0558178	0.00785486	0.0130216	0.0014549	70948707128	53656774
517A	Charolais (CHAR)	Steer	Diet_1	303	9692	1412	Yes	8.45021	1.259	-0.325556	-0.33462	6.71185	83.8193	0.538208	0.374596	0.006058	0.0588437	0.00954856	0.011687	0.00105867	93472111661	42358764
518A	Charolais (CHAR)	Heifer	Diet_1	318	13331	3084	Yes	9.63639	0.931508	-0.211712	-0.0696113	10.3449	120.448	0.622563	0.290366	0.00538756	0.0533968	0.0189701	0.00758737	0.00172978	20806868227	14632909
519A	Charolais (CHAR)	Steer	Diet_1	297	10732	2157	Yes	10.6415	1.63592	0.783458	0.765834	6.50493	81.6589	0.615777	0.227242	0.00882453	0.109	0.0201846	0.0144269	0.00454468	80519200314	136874381
51A	Kinsella composite hybrid (HYB)	Steer	Diet_1	296	7062	1674	Yes	7.81209	1.33829	0.324301	0.31826	5.83737	49.3792	0.61624	0.21428	0.0117565	0.114041	0.0291352	0.0114735	0.00307375	6105906550	64086504
520A	Charolais (CHAR)	Heifer	Diet_1	317	707	1554	Yes	NA	NA	NA	NA	NA	73.3287	0.528771	0.215882	0.00847745	0.201176	0.0135234	0.0175505	0.0146208	13737300782	4330009
521A	Charolais (CHAR)	Steer	Diet_1	297	8506	1469	Yes	9.74442	1.12673	0.406906	0.395481	8.64839	84.8159	0.558664	0.323946	0.00900221	0.0829262	0.0121871	0.011193	0.00208084	93478206239	50818259
522A	Charolais (CHAR)	Heifer	Diet_1	316	9643	1654	Yes	9.77483	1.08205	-0.316987	-0.42759	9.03362	50.7128	0.530735	0.361059	0.00784707	0.0727096	0.0124575	0.01331	0.00188149	68283683157	48773757
523A	Charolais (CHAR)	Steer	Diet_1	296	11033	1967	Yes	NA	NA	NA	NA	NA	67.2346	0.603387	0.27162	0.00709742	0.0953901	0.0137831	0.00725898	0.00146336	7321599605	3851769
524A	Charolais (CHAR)	Heifer	Diet_1	316	10009	2856	Yes	NA	NA	NA	NA	NA	33.1744	0.67318	0.2636	0.0019833	0.0501804	0.00465557	0.00536732	0.00103346	41478443790	104822985
525A	Charolais (CHAR)	Steer	Diet_1	295	5830	1405	Yes	10.1242	1.75686	-0.242406	-0.234073	5.76263	89.4093	0.590841	0.286975	0.00715179	0.0949719	0.0102463	0.00815637	0.00165763	86271388391	44060085
527A	Charolais (CHAR)	Steer	Diet_1	295	9402	1860	Yes	11.042	1.94095	0.0726652	0.0750058	5.689	81.2129	0.522377	0.387355	0.00799267	0.062749	0.0120596	0.00680477	0.00066198	27029793553	222553503
528A	Charolais (CHAR)	Heifer	Diet_1	316	1046	1332	Yes	NA	NA	NA	NA	NA	76.7682	0.54279	0.193103	0.0141701	0.191919	0.0268349	0.0154388	0.0157435	22225263086	24596345
52A	Kinsella composite hybrid (HYB)	Heifer	Diet_4	301	8877	2064	Yes	6.65018	0.686261	-0.910769	-0.906221	9.69044	37.1593	0.666632	0.218252	0.0121661	0.0736528	0.020002	0.00773016	0.00156403	126274000000	189701298
530A	Charolais (CHAR)	Heifer	Diet_1	315	12069	2121	Yes	9.09097	1.00672	-0.518367	-0.605058	9.03032	57.9321	0.524097	0.36666	0.010843	0.068715	0.0189746	0.0101916	0.000518333	23127000578	8029597
531A	Charolais (CHAR)	Steer	Diet_1	293	8883	2412	Yes	10.939	1.5049	-0.0501144	-0.0445869	7.26895	77.3614	0.534867	0.325181	0.00906436	0.0967179	0.0198365	0.0122946	0.00203952	71466957597	111269004
532A	Charolais (CHAR)	Heifer	Diet_1	314	10430	2246	Yes	10.8997	1.20748	-0.0131766	0.0246348	9.02688	56.5241	0.48207	0.398227	0.010853	0.074991	0.0160973	0.015614	0.00214763	56892123447	33324141
533A	Charolais (CHAR)	Steer	Diet_1	293	3902	688	Yes	11.0908	1.67276	0.418421	0.410995	6.63028	22.9604	0.149154	0.544678	0.014761	0.23148	0.0308375	0.0185299	0.0105597	99176177464	39684257
534A	Charolais (CHAR)	Heifer	Diet_1	314	10447	2492	Yes	NA	NA	NA	NA	NA	71.8675	0.492138	0.353827	0.00808502	0.115096	0.0146556	0.0135488	0.00264964	104626000000	112034024
535A	Charolais (CHAR)	Steer	Diet_1	293	6831	1420	Yes	9.51077	1.6521	-0.553932	-0.547514	5.75678	81.7708	0.661176	0.192675	0.00720618	0.0980238	0.0193317	0.0125302	0.00905736	32930300646	23747381
536A	Charolais (CHAR)	Heifer	Diet_1	314	4534	596	Yes	10.8689	1.24122	0.0833336	0.133428	8.75656	42.467	0.630898	0.312509	0.00260158	0.0474198	0.00223386	0.00400164	0.000336088	51458233379	343512201
537A	Charolais (CHAR)	Steer	Diet_1	293	8634	1426	Yes	10.3465	2.00343	-0.424137	-0.423203	5.16436	89.6259	0.665557	0.253937	0.00581478	0.0569723	0.0108929	0.00581828	0.00100825	146692000000	34503975
538A	Charolais (CHAR)	Heifer	Diet_1	314	15675	4694	Yes	10.7529	1.01762	0.675781	0.761566	10.5667	94.9552	0.703791	0.183317	0.0113055	0.0770057	0.0132411	0.00912956	0.00220937	36380068500	201627706
539A	Charolais (CHAR)	Steer	Diet_1	293	9579	254	Yes	8.73921	1.14709	-0.214956	-0.216222	7.61862	78.1302	0.542695	0.351954	0.00639038	0.075721	0.00771207	0.0137796	0.00174797	80228767931	9785669
53A	Kinsella composite hybrid (HYB)	Bull	Diet_3	307	9165	2238	Yes	NA	NA	NA	NA	NA	47.9889	0.601324	0.230038	0.0119521	0.113596	0.0275802	0.0141251	0.00138544	7602604102	40996464
540A	Charolais (CHAR)	Heifer	Diet_1	314	8428	2519	Yes	9.8575	0.729436	0.546355	0.775104	13.5139	80.6531	0.522276	0.334466	0.00791585	0.10356	0.0126226	0.0157416	0.0034182	62095761692	127217159
541A	Charolais (CHAR)	Steer	Diet_1	293	12257	1875	Yes	8.40225	1.29661	-0.704351	-0.698878	6.48019	102.758	0.569537	0.370396	0.00622235	0.0409866	0.00700729	0.00552023	0.000331222	89741233631	53254218
542A	Charolais (CHAR)	Heifer	Diet_1	314	3316	1841	Yes	11.0562	1.12856	0.742958	0.733457	9.79671	64.4531	0.50519	0.353056	0.00977491	0.0970181	0.0148746	0.0171177	0.00296808	30158865764	34881263
543A	Charolais (CHAR)	Steer	Diet_1	293	8036	1265	Yes	10.9306	1.73248	-0.321726	-0.317956	6.30921	76.2468	0.649163	0.230705	0.00580046	0.0869546	0.0132386	0.0102417	0.00389637	141897000000	20994453
544A	Charolais (CHAR)	Heifer	Diet_1	313	501	2166	Yes	10.8139	1.14646	0.201287	0.150824	9.43242	59.2996	0.501551	0.37243	0.0123853	0.0801941	0.020344	0.0114237	0.00167186	36632840229	90758766
545A	Charolais (CHAR)	Steer	Diet_1	293	6603	1467	Yes	8.49316	1.3707	-1.18344	-1.17311	6.1962	83.0472	0.571285	0.274651	0.00995265	0.106041	0.0219364	0.0127828	0.00335087	30400841474	22684395
546A	Charolais (CHAR)	Heifer	Diet_1	312	8284	1020	Yes	NA	NA	NA	NA	NA	56.9397	0.591499	0.193164	0.0108341	0.159389	0.0302184	0.0105942	0.00430141	9477997764	9028420
547A	Charolais (CHAR)	Steer	Diet_1	291	12006	2560	Yes	10.708	1.69558	0.352283	0.343512	6.31522	75.3196	0.581203	0.222996	0.00928148	0.157422	0.0167313	0.00974389	0.00262268	20128423615	82151995
548A	Charolais (CHAR)	Heifer	Diet_1	312	9239	2488	Yes	10.5896	1.1812	-0.0674306	0.0574564	8.96519	58.2851	0.555667	0.332392	0.00992354	0.0727529	0.0152944	0.0116147	0.00235603	141730000000	121052290
549A	Charolais (CHAR)	Bull	Diet_3	303	11070	668	Yes	9.2425	1.28004	-0.421735	-0.149928	7.2205	114.758	0.586926	0.268269	0.00721949	0.100967	0.0170413	0.0158025	0.00377421	8070057143	136866261
54A	Kinsella composite hybrid (HYB)	Heifer	Diet_4	301	9729	2120	Yes	7.70892	1.16704	-1.04193	-1.05418	6.60551	57.7828	0.607877	0.295099	0.00965487	0.0651582	0.0140854	0.00741047	0.000715404	51140557931	18940901
550A	Charolais (CHAR)	Heifer	Diet_1	312	7140	2516	Yes	8.53581	0.957348	-1.11072	-0.884821	8.9161	52.9807	0.661091	0.22063	0.00148985	0.10224	0.00290928	0.00845065	0.00318928	14667416224	9591163
551A	Charolais (CHAR)	Bull	Diet_3	302	9524	2297	Yes	9.66981	1.45805	-0.0644866	-0.00702667	6.632	52.052	0.58899	0.182619	0.013145	0.175057	0.0244105	0.0141453	0.00163313	7135118306	32249335
552A	Charolais (CHAR)	Heifer	Diet_1	312	21652	3274	Yes	10.7581	1.29599	-0.378918	-0.531444	8.3011	69.4356	0.520494	0.273823	0.0117039	0.149215	0.017428	0.0190636	0.00827352	39861268980	195409746
554A	Charolais (CHAR)	Heifer	Diet_1	311	8792	2281	Yes	9.66756	0.792639	0.264417	-0.125415	12.1967	61.6184	0.536248	0.388632	0.00756405	0.0418906	0.0155874	0.00921398	0.000864043	67700972175	121631908
555A	Charolais (CHAR)	Steer	Diet_1	289	6046	1262	Yes	11.6615	1.38403	1.07547	1.08092	8.42574	82.1162	0.541014	0.359497	0.0063055	0.0734752	0.00937593	0.00935578	0.000976852	38812499674	6103016
556A	Charolais (CHAR)	Heifer	Diet_1	310	12330	2926	Yes	10.1427	1.01563	0.519946	0.611782	9.98658	45.7038	0.558366	0.314194	0.0095788	0.0921652	0.0135782	0.00973641	0.00238137	30284822469	57872541
557A	Charolais (CHAR)	Bull	Diet_3	301	8062	2034	Yes	NA	NA	NA	NA	NA	58.9261	0.574551	0.235132	0.00922455	0.141733	0.0195519	0.0174086	0.00239872	12521186123	79405060
558A	Charolais (CHAR)	Heifer	Diet_1	310	10130	1752	Yes	10.3465	1.10725	-0.0975598	0.17262	9.34425	69.995	0.532232	0.282732	0.00877201	0.131959	0.0165022	0.0204381	0.00736563	14244972756	4737242
559A	Charolais (CHAR)	Steer	Diet_1	301	9818	2016	Yes	NA	NA	NA	NA	NA	71.2404	0.612084	0.197924	0.00926542	0.146534	0.0189787	0.0133463	0.00186763	10820239864	68245466
55A	Kinsella composite hybrid (HYB)	Steer	Diet_1	295	9336	1706	Yes	9.69705	1.19501	0.0166559	-0.0881325	8.11459	59.888	0.487234	0.39886	0.0103935	0.0732234	0.0205532	0.00946196	0.000274191	32000931047	56196050
560A	Charolais (CHAR)	Heifer	Diet_1	310	8864	2095	Yes	10.2134	0.923433	0.354217	0.198045	11.0602	88.2593	0.588766	0.241742	0.00795929	0.126489	0.0164865	0.0122619	0.00629553	26697840008	32583808
562A	Charolais (CHAR)	Heifer	Diet_1	310	7695	1568	Yes	NA	NA	NA	NA	NA	69.1154	0.555422	0.21594	0.0125573	0.155905	0.0329902	0.0167584	0.0104267	30554905736	109399104
564A	Charolais (CHAR)	Heifer	Diet_1	310	12565	2184	Yes	9.42869	1.14208	-0.721196	-0.566916	8.25572	69.8552	0.523621	0.392233	0.00908265	0.052642	0.0145244	0.00756947	0.000327606	27571018473	4378558
565A	Charolais (CHAR)	Steer	Diet_1	287	8711	3049	Yes	11.2604	1.85784	0.167146	0.170879	6.06102	75.2313	0.562344	0.309392	0.0114743	0.0849208	0.0217994	0.00896616	0.00110341	85439849821	131869854
566A	Charolais (CHAR)	Heifer	Diet_1	309	11285	2443	Yes	10.3958	1.06546	-0.0406172	-0.0270917	9.75705	68.5528	0.589446	0.188954	0.0124198	0.151822	0.0246912	0.0180776	0.0145895	59937121656	123628230
567A	Charolais (CHAR)	Steer	Diet_1	286	7756	1550	Yes	10.8376	1.37419	0.691799	0.692043	7.88649	87.1957	0.596438	0.321862	0.00777304	0.0501403	0.0126205	0.00939179	0.0017747	84778020156	49599903
568A	Charolais (CHAR)	Heifer	Diet_1	308	15583	2068	Yes	10.1474	1.10622	-0.181698	-0.0333257	9.17304	77.6148	0.486757	0.391425	0.00756792	0.0784889	0.014006	0.0195929	0.00216275	34056221000	80127559
569A	Charolais (CHAR)	Steer	Diet_1	286	NA	NA	Yes	NA	NA	NA	NA	NA	NA	NA	NA	NA	NA	NA	NA	NA	NA	NA
56A	Kinsella composite hybrid (HYB)	Heifer	Diet_4	300	7960	1605	Yes	7.27119	0.873899	-0.890784	-0.907613	8.3204	46.8859	0.612103	0.238115	0.0123475	0.103408	0.0212628	0.0109565	0.00180775	23691810332	46341230
570A	Charolais (CHAR)	Heifer	Diet_1	308	12841	3120	NA	NA	NA	NA	NA	NA	80.2772	0.51736	0.241049	0.00485587	0.184252	0.0182225	0.0286067	0.00565332	75877388049	254408310
571A	Charolais (CHAR)	Steer	Diet_1	286	10322	850	Yes	9.89314	1.41978	-0.528307	-0.519789	6.96806	85.5586	0.6391	0.180918	0.00775154	0.141414	0.014562	0.0102132	0.00604124	72704288378	8719662
572A	Charolais (CHAR)	Heifer	Diet_1	308	11697	2413	Yes	10.5013	1.34412	-0.739477	-0.806201	7.81275	66.2865	0.56594	0.246231	0.0068188	0.138611	0.0248033	0.0162781	0.00131772	35673987662	13649870
574A	Charolais (CHAR)	Heifer	Diet_1	307	6261	1825	Yes	10.7715	1.28106	-0.00746948	0.0105408	8.40825	62.1126	0.517366	0.306026	0.00681579	0.126125	0.0210253	0.0174987	0.00514295	32222603728	93972590
575A	Charolais (CHAR)	Steer	Diet_1	285	7163	1940	Yes	10.8857	1.69345	0.193802	0.20005	6.42812	83.2225	0.55025	0.339501	0.00807603	0.0760966	0.0128888	0.0114419	0.00174588	102553000000	80545529
576A	Charolais (CHAR)	Heifer	Diet_1	307	8950	2679	Yes	8.96741	1.05963	-1.21357	-1.04342	8.46276	51.7986	0.521813	0.386976	0.00457474	0.0539843	0.00864368	0.0233298	0.000679154	20595467689	78267904
577A	Charolais (CHAR)	Steer	Diet_1	285	10665	1917	Yes	11.8178	2.15893	0.0765829	0.0809789	5.47393	78.1871	0.566516	0.263003	0.00950915	0.117233	0.0228562	0.0146853	0.00619781	46955984802	2754038
578A	Charolais (CHAR)	Heifer	Diet_1	306	6670	1211	Yes	NA	NA	NA	NA	NA	58.1125	0.461852	0.375477	0.00143384	0.110404	0.00200739	0.0476316	0.00119425	29191752012	9798101
579A	Charolais (CHAR)	Steer	Diet_1	283	8643	2851	Yes	11.6298	1.97006	-0.126909	-0.114529	5.90329	73.3479	0.434378	0.360777	0.0133767	0.143009	0.0241559	0.022983	0.00132064	139336000000	119576936
57A	Kinsella composite hybrid (HYB)	Steer	Diet_1	295	7763	2124	Yes	8.65001	1.67616	-1.66692	-1.66344	5.16062	63.4684	0.567157	0.264072	0.012567	0.105824	0.0289391	0.0161178	0.00532302	28036324612	7998662
581A	Charolais (CHAR)	Steer	Diet_1	283	9971	1777	Yes	10.2301	1.77824	-1.02939	-1.03212	5.75293	75.0343	0.592091	0.19971	0.0066086	0.168426	0.0149867	0.0119895	0.00618781	96465566119	102539945
582A	Charolais (CHAR)	Heifer	Diet_1	303	16215	5100	Yes	10.4895	1.23972	-0.301733	-0.310833	8.46117	64.2665	0.514887	0.361746	0.00851228	0.0835403	0.0164553	0.0134708	0.00138874	19823723457	30875923
583A	Charolais (CHAR)	Steer	Diet_1	282	11856	2154	Yes	9.04749	0.995598	-0.322346	-0.31455	9.08749	84.1651	0.524421	0.379716	0.00990209	0.0610505	0.013677	0.00963935	0.00159396	63730899277	32872195
584A	Charolais (CHAR)	Heifer	Diet_1	303	5898	411	Yes	NA	NA	NA	NA	NA	84.418	0.49928	0.223675	0.0131615	0.201239	0.0279276	0.0201557	0.0145606	23105863945	17978713
585A	Charolais (CHAR)	Bull	Diet_3	294	7017	1471	Yes	NA	NA	NA	NA	NA	67.0116	0.594387	0.215101	0.00957254	0.137835	0.0186678	0.0184124	0.00602336	9140667608	25870599
586A	Charolais (CHAR)	Heifer	Diet_1	303	8259	1691	Yes	NA	NA	NA	NA	NA	82.6614	0.485403	0.400493	0.00788311	0.0848572	0.00858343	0.0111011	0.00167891	9313661935	9487252
587A	Charolais (CHAR)	Steer	Diet_1	282	6928	2029	Yes	9.81003	1.48312	-1.02391	-1.02652	6.61446	95.6253	0.647165	0.225509	0.00915501	0.0889596	0.0138807	0.00967833	0.00565202	105289000000	66180681
588A	Charolais (CHAR)	Heifer	Diet_1	302	7546	986	Yes	9.23165	0.996951	-0.422748	-0.494314	9.25989	93.8176	0.466629	0.253879	0.00574731	0.227994	0.0146972	0.0209762	0.0100767	12850274476	20321251
589A	Charolais (CHAR)	Steer	Diet_1	281	10683	1393	Yes	11.7184	1.54759	1.24794	1.24325	7.57205	64.2759	0.559334	0.33932	0.00874032	0.0708518	0.0122774	0.00848639	0.000989858	56576558130	9983410
58A	Kinsella composite hybrid (HYB)	Heifer	Diet_4	300	5313	1119	Yes	7.13476	0.848375	-0.502112	-0.539042	8.40991	51.8936	0.663898	0.211066	0.00845295	0.0885427	0.0171558	0.00832668	0.00255761	81138319459	75067978
591A	Charolais (CHAR)	Steer	Diet_1	293	12619	3631	Yes	9.71875	1.397	0.507663	0.146777	6.95685	67.3276	0.55481	0.306503	0.0117665	0.0915955	0.0183166	0.0150441	0.00196479	43706780571	280707606
592A	Charolais (CHAR)	Heifer	Diet_1	296	7093	2988	Yes	10.81	1.17547	0.59502	0.659089	9.19627	65.9134	0.49254	0.395308	0.00741442	0.0805783	0.0125645	0.0106535	0.000941368	33253933581	42538257
593A	Charolais (CHAR)	Steer	Diet_1	280	9944	1820	Yes	11.9148	1.77043	1.39627	1.41064	6.72986	63.966	0.544966	0.330835	0.0108291	0.0822104	0.0175543	0.0118611	0.00174449	55508242286	176079654
594A	Charolais (CHAR)	Heifer	Diet_1	296	8059	1974	Yes	10.49	1.11441	0.436868	0.54594	9.41305	66.1429	0.739501	0.173859	0.00190876	0.0688788	0.00804796	0.00534759	0.0024569	14763069731	97939265
596A	Charolais (CHAR)	Heifer	Diet_1	294	9785	1979	Yes	9.08376	1.09943	-0.96015	-0.773656	8.26221	78.8301	0.53364	0.29645	0.0109468	0.122924	0.0165588	0.0157224	0.00375891	37306248449	29653411
597A	Charolais (CHAR)	Steer	Diet_1	280	10043	299	NA	NA	NA	NA	NA	NA	63.7947	0.555449	0.329141	0.00761154	0.0865034	0.0141658	0.00693625	0.000193077	69970762186	326034100
598A	Charolais (CHAR)	Heifer	Diet_1	294	10678	2150	Yes	10.7717	1.26522	0.152353	0.219718	8.51369	74.0259	0.593611	0.192339	0.0104299	0.155605	0.0212111	0.0148719	0.0119313	88246315664	28709214
599A	Charolais (CHAR)	Bull	Diet_3	285	7793	2252	Yes	9.41087	1.54804	-0.0619482	-0.00126107	6.0792	49.0744	0.549057	0.309636	0.0130297	0.0857338	0.0198979	0.0198765	0.00276946	89192749714	147712634
59A	Kinsella composite hybrid (HYB)	Bull	Diet_3	306	10934	2665	Yes	8.77796	1.43655	-0.795449	-0.787796	6.11046	36.5483	0.539846	0.215139	0.0138059	0.168133	0.0340581	0.0253102	0.00370802	71509405714	528740658
5A	Kinsella composite hybrid (HYB)	Steer	Diet_1	307	10908	1793	Yes	10.4522	1.64985	0.344983	0.305088	6.33527	39.0486	0.600405	0.247869	0.0150854	0.0823359	0.0408252	0.0126657	0.000813347	31462477452	29843472
600A	Charolais (CHAR)	Heifer	Diet_1	292	8118	1809	Yes	10.198	1.05582	0.251293	0.459824	9.65881	62.8926	0.509295	0.340281	0.0125826	0.101759	0.0201913	0.0134674	0.00242405	15371894400	9451751
601A	Charolais (CHAR)	Steer	Diet_1	272	8826	2116	Yes	9.66979	1.65331	-0.508233	-0.501302	5.84875	44.1087	0.62132	0.286093	0.00640282	0.0566663	0.0193833	0.0089778	0.00115678	39204416918	21494967
602A	Charolais (CHAR)	Heifer	Diet_1	292	10415	2150	Yes	9.45883	1.22717	-0.708236	-0.702929	7.70782	85.1097	0.536727	0.317236	0.00715785	0.109225	0.0135106	0.0134295	0.00271423	26576470439	101842444
603A	Charolais (CHAR)	Steer	Diet_1	272	7917	1754	Yes	10.1396	2.08204	0.236672	0.249465	4.87003	49.6697	0.609844	0.260318	0.00879156	0.0890065	0.0168415	0.0110464	0.00415174	123201000000	31929017
605A	Charolais (CHAR)	Steer	Diet_1	271	7242	2032	Yes	11.4177	2.04478	0.695496	0.693816	5.58382	68.4322	0.614152	0.192678	0.0095984	0.150333	0.0189103	0.0104237	0.00390436	62896777391	226525236
606A	Charolais (CHAR)	Heifer	Diet_1	286	10433	2220	Yes	NA	NA	NA	NA	NA	70.4573	0.578254	0.235217	0.00685053	0.141852	0.0204335	0.0141734	0.0032193	27838858331	136395016
608A	Charolais (CHAR)	Heifer	Diet_1	286	12945	3195	Yes	11.8949	1.49228	0.402401	0.281936	7.97097	72.4811	0.637836	0.162472	0.0164796	0.10359	0.0408746	0.0193109	0.0194364	41757380403	14761463
609A	Charolais (CHAR)	Bull	Diet_3	282	10435	1354	Yes	NA	NA	NA	NA	NA	113.023	0.617458	0.175648	0.0106954	0.149564	0.0231082	0.0184429	0.00508264	9267754857	222035112
60A	Kinsella composite hybrid (HYB)	Heifer	Diet_4	305	7672	828	Yes	NA	NA	NA	NA	NA	93.7217	0.704837	0.170056	0.0125117	0.0892738	0.0150139	0.00634251	0.00196566	34303768571	322192606
610A	Charolais (CHAR)	Heifer	Diet_1	278	10582	2738	Yes	NA	NA	NA	NA	NA	64.7994	0.547857	0.256202	0.0073862	0.147749	0.0185616	0.0171649	0.0050794	43627672763	1130854554
611A	Charolais (CHAR)	Steer	Diet_1	282	5797	2143	Yes	8.90272	1.48337	-0.0265736	0.00514475	6.00169	52.9566	0.578898	0.24771	0.0116905	0.112947	0.0215711	0.0227062	0.00447703	30961716571	84524319
612A	Charolais (CHAR)	Heifer	Diet_1	273	9048	2501	Yes	NA	NA	NA	NA	NA	54.1383	0.484329	0.2953	0.00640904	0.163499	0.0200476	0.0238435	0.00657217	21765717546	21652609
613A	Charolais (CHAR)	Bull	Diet_3	281	14197	2070	Yes	8.8132	1.21253	-0.00677796	0.04333	7.26847	50.7477	0.591246	0.224615	0.0165104	0.123914	0.0262967	0.0160333	0.00138447	15374177143	111184342
614A	Charolais (CHAR)	Heifer	Diet_1	273	10745	3748	Yes	9.77689	1.26292	-0.346509	-0.332185	7.74151	52.7757	0.418953	0.458761	0.00614762	0.0892323	0.0145307	0.0118513	0.000523612	64020930193	89532988
615A	Charolais (CHAR)	Steer	Diet_1	269	8118	1712	NA	NA	NA	NA	NA	NA	67.1988	0.571931	0.27867	0.00987128	0.0993737	0.0246284	0.012593	0.00293247	28420060664	70855262
616A	Charolais (CHAR)	Heifer	Diet_1	267	8297	2113	Yes	11.6451	1.33183	0.783912	0.663832	8.74372	89.1926	0.536959	0.361001	0.00404795	0.0715212	0.00867866	0.0169653	0.000826452	24837373455	75116956
617A	Charolais (CHAR)	Steer	Diet_1	269	12193	1340	Yes	11.7013	1.62114	1.08835	1.09658	7.21794	80.3561	0.582188	0.271351	0.00662236	0.114228	0.0120087	0.0111513	0.00245154	88573797962	16777615
618A	Charolais (CHAR)	Heifer	Diet_1	267	11681	4070	Yes	10.056	1.12666	-0.0833057	-0.172391	8.92548	56.7588	0.497115	0.290531	0.0121344	0.147959	0.0252314	0.019485	0.00754513	3700703036	24716785
619A	Charolais (CHAR)	Steer	Diet_1	269	7185	1573	Yes	9.7865	1.69208	-0.46094	-0.458632	5.7837	76.314	0.633779	0.244322	0.0062327	0.0847337	0.0163942	0.0100934	0.0044449	66591063742	81476085
61A	Kinsella composite hybrid (HYB)	Bull	Diet_3	306	6500	1976	Yes	NA	NA	NA	NA	NA	60.155	0.594397	0.236626	0.0120306	0.109867	0.0249252	0.0190633	0.0030911	8738564556	37413630
620A	Charolais (CHAR)	Heifer	Diet_1	267	5184	2225	Yes	11.3451	1.32254	0.829395	0.838119	8.57828	60.3983	0.65565	0.274347	0.000979992	0.0615401	0.00230297	0.00456509	0.00061525	45227478607	129268041
621A	Charolais (CHAR)	Steer	Diet_1	267	4190	1114	Yes	10.6485	1.59883	0.326024	0.318268	6.66019	67.3662	0.556551	0.335825	0.00947594	0.070575	0.0155607	0.0102125	0.00179976	56016941002	46629753
623A	Charolais (CHAR)	Steer	Diet_1	265	7705	1203	Yes	10.8802	1.19273	0.978079	0.985509	9.1221	93.5025	0.604297	0.278967	0.00566449	0.0895662	0.0124791	0.00751686	0.00150932	73725767250	171591729
625A	Charolais (CHAR)	Bull	Diet_3	264	3463	1395	Yes	8.77597	1.49908	0.0273603	-0.158368	5.85425	56.0557	0.549986	0.281597	0.0133951	0.116792	0.0203842	0.0162833	0.00156306	27150107429	380397679
627A	Charolais (CHAR)	Steer	Diet_1	264	8873	2105	Yes	8.64022	1.46523	-0.626434	0.10491	5.89684	84.1033	0.575517	0.243075	0.0167507	0.124257	0.0227294	0.0127537	0.00491724	13486325714	82257651
629A	Charolais (CHAR)	Bull	Diet_3	254	10356	1990	NA	NA	NA	NA	NA	NA	70.5491	0.60918	0.199323	0.00800061	0.148899	0.018706	0.0143013	0.00158999	13321401532	97863836
62A	Kinsella composite hybrid (HYB)	Heifer	Diet_4	305	3798	1869	Yes	NA	NA	NA	NA	NA	76.0399	0.688915	0.184945	0.0101435	0.0960797	0.0113784	0.0061969	0.00234073	22345517143	260442405
63A	Kinsella composite hybrid (HYB)	Bull	Diet_3	306	12311	2015	Yes	9.65841	1.49008	0.306055	0.299458	6.4818	64.3723	0.521616	0.279163	0.0112922	0.124922	0.0359384	0.0251993	0.00186906	94172249143	267449866
65A	Kinsella composite hybrid (HYB)	Steer	Diet_1	293	7671	1164	Yes	9.69754	1.39616	-0.176735	-0.12447	6.94585	74.703	0.549465	0.306243	0.0102606	0.0968597	0.01719	0.0149067	0.00507525	75655153765	29206156
66A	Kinsella composite hybrid (HYB)	Heifer	Diet_4	305	5637	2054	Yes	NA	NA	NA	NA	NA	60.536	0.697863	0.171169	0.0103662	0.0970145	0.0140616	0.00770093	0.00182417	4622005413	194221970
67A	Kinsella composite hybrid (HYB)	Steer	Diet_1	305	NA	2090	Yes	8.86771	1.39189	-0.91502	-0.927202	6.37097	33.7985	0.561225	0.274756	0.0142712	0.100156	0.0321928	0.0165201	0.000878963	30873792000	132500502
68A	Kinsella composite hybrid (HYB)	Heifer	Diet_4	305	3052	1584	NA	NA	NA	NA	NA	NA	57.519	0.70167	0.186086	0.0139361	0.0741875	0.0142097	0.00704809	0.00286256	22161126857	358913750
69A	Kinsella composite hybrid (HYB)	Bull	Diet_3	305	11347	1945	Yes	10.0708	1.47673	0.409237	0.355265	6.81965	75.125	0.583425	0.198361	0.0142376	0.146581	0.0381355	0.0178167	0.00144358	86115696000	238209124
6A	Kinsella composite hybrid (HYB)	Heifer	Diet_4	317	6368	1746	Yes	7.30219	0.86234	-0.519214	-0.505207	8.46788	44.9183	0.685031	0.197971	0.008184	0.0867492	0.0127555	0.00744567	0.00186302	553091000000	395269312
700A	Angus (ANG)	Heifer	Diet_4	332	8336	2373	Yes	8.26861	0.929572	0.224107	0.236602	8.89508	60.8073	0.592228	0.271394	0.0146815	0.0921718	0.0185263	0.00942619	0.00157253	74197954816	19170274
701A	Angus (ANG)	Steer	Diet_2	336	4686	2282	Yes	12.3753	1.96134	0.118592	0.043911	6.30961	45.3574	0.729763	0.155546	0.0152784	0.0710245	0.0163808	0.00918233	0.00282518	93405621104	121230792
702A	Angus (ANG)	Heifer	Diet_4	327	9628	1809	Yes	7.87743	0.937535	0.24354	0.245752	8.40228	109.901	0.641767	0.249577	0.00840556	0.0798553	0.00919126	0.00845685	0.00274702	77583512451	511605583
703A	Angus (ANG)	Steer	Diet_2	331	8134	2063	Yes	11.2268	2.00215	0.501565	0.46867	5.60738	45.1031	0.703304	0.179214	0.0112108	0.0784814	0.0114374	0.0128329	0.00351978	155103000000	74779299
704A	Angus (ANG)	Heifer	Diet_4	327	7015	1699	Yes	7.39752	0.715219	0.119032	0.114086	10.343	73.0496	0.637279	0.180933	0.0128278	0.133722	0.0194907	0.00998731	0.0057601	31158084119	99185719
705A	Angus (ANG)	Steer	Diet_2	334	8514	3547	Yes	10.9385	2.10813	-0.335247	-0.329721	5.18871	74.5853	0.780274	0.13926	0.00686366	0.0517319	0.0125592	0.00787228	0.00143887	18153844242	39074025
706A	Angus (ANG)	Heifer	Diet_4	327	7992	230	Yes	NA	NA	NA	NA	NA	54.1294	0.594912	0.197974	0.0173924	0.147858	0.0270479	0.0116772	0.0031378	38055248618	31974757
708A	Angus (ANG)	Heifer	Diet_4	327	7988	1573	Yes	7.9671	0.902039	0.568128	0.531788	8.83233	61.0278	0.600286	0.201619	0.0138652	0.144323	0.0187336	0.0148884	0.00628394	19307591669	16336688
709A	Angus (ANG)	Steer	Diet_2	330	7582	2155	Yes	11.5415	1.94004	0.675896	0.684113	5.94913	57.5773	0.70333	0.166367	0.0120005	0.0905039	0.0132739	0.0128601	0.00166462	67842295476	200912203
70A	Kinsella composite hybrid (HYB)	Heifer	Diet_4	300	7144	1849	Yes	7.36208	0.854003	-0.289958	-0.272621	8.62068	47.2645	0.637083	0.275707	0.00618474	0.0633435	0.00993435	0.0066593	0.00108794	74028746134	99885438
710A	Angus (ANG)	Heifer	Diet_4	326	1672	670	Yes	7.81175	1.11632	-1.07627	-1.10088	6.99776	28.523	0.652045	0.202388	0.0174171	0.0912008	0.024958	0.00955522	0.00243534	53594280136	100554292
711A	Angus (ANG)	Steer	Diet_2	329	3475	2110	Yes	9.92098	1.85866	-1.09832	-1.12613	5.33772	56.6816	0.698943	0.184792	0.0115455	0.0755654	0.0141916	0.0129779	0.00198479	202011000000	60677777
712A	Angus (ANG)	Heifer	Diet_4	326	5823	1242	Yes	8.8954	1.08325	0.506709	0.513751	8.21173	55.3893	0.687354	0.187829	0.00758557	0.0920794	0.0110556	0.00901732	0.00507959	37174164422	65438631
713A	Angus (ANG)	Steer	Diet_2	328	6415	1551	Yes	10.0629	1.82836	-0.559529	-0.514145	5.50377	42.8569	0.696778	0.168882	0.0132958	0.0907113	0.016992	0.0111169	0.00222407	30910748574	57350061
714A	Angus (ANG)	Heifer	Diet_4	325	9646	1377	Yes	7.68756	0.940337	-0.642502	-0.667	8.17532	53.2424	0.638148	0.183651	0.0160997	0.102285	0.0311409	0.0169872	0.0116881	69027048938	81945893
715A	Angus (ANG)	Steer	Diet_2	327	6719	2653	Yes	10.0276	1.42124	-0.0166439	-0.0788754	7.0555	63.9406	0.77547	0.134715	0.00787441	0.0594658	0.0128707	0.00643454	0.0031694	12184936701	29070211
716A	Angus (ANG)	Heifer	Diet_4	325	1387	1190	Yes	8.71036	0.809259	1.12386	1.10958	10.7634	57.8587	0.594518	0.230325	0.0146568	0.127179	0.0185844	0.0118531	0.00288294	34127709759	132675235
717A	Angus (ANG)	Steer	Diet_2	327	7645	2210	Yes	10.0594	1.25737	0.639099	0.598965	8.00032	52.2216	0.662974	0.190974	0.0134349	0.096009	0.0183638	0.0161073	0.00213706	25289677661	54084353
718A	Angus (ANG)	Heifer	Diet_4	324	10229	2193	Yes	7.48478	1.06681	-0.794904	-0.836784	7.01601	48.831	0.621663	0.186834	0.0176889	0.13653	0.0209329	0.0116206	0.00473037	41127182182	66399010
719A	Angus (ANG)	Steer	Diet_2	327	4505	2590	Yes	12.1974	1.15575	1.70765	1.63768	10.5537	35.2725	0.72768	0.143477	0.0122859	0.0852338	0.0200074	0.00887052	0.00244596	6496787403	116547004
720A	Angus (ANG)	Heifer	Diet_4	324	10755	2681	Yes	8.93324	1.35167	-0.905701	-0.859779	6.60904	62.3073	0.590801	0.213264	0.0186665	0.13357	0.024841	0.0138878	0.00496962	79822323113	39361127
721A	Angus (ANG)	Steer	Diet_2	326	5558	2157	Yes	11.4689	2.12936	-0.217817	-0.249474	5.3861	45.2275	0.707981	0.164364	0.0147851	0.0796674	0.020524	0.0102907	0.00238793	231105000000	58067737
722A	Angus (ANG)	Heifer	Diet_4	324	7289	1580	Yes	9.01251	1.09028	0.259146	0.276879	8.2662	70.3262	0.596427	0.199713	0.0160257	0.141444	0.0220096	0.0156077	0.00877392	40212481558	34403530
723A	Angus (ANG)	Steer	Diet_2	325	9729	4465	NA	NA	NA	NA	NA	NA	69.7702	0.736854	0.153717	0.00981808	0.0733283	0.0137296	0.0107435	0.00180889	76460714431	115019644
724A	Angus (ANG)	Heifer	Diet_4	324	8686	1987	Yes	8.00005	1.21391	-0.515889	-0.461114	6.5903	73.36	0.610739	0.237595	0.0101987	0.11234	0.0166469	0.009934	0.00254721	31982313459	27830196
725A	Angus (ANG)	Steer	Diet_2	325	6053	1103	Yes	12.5057	1.92235	1.18851	1.14329	6.5054	55.9917	0.748667	0.144969	0.00930229	0.0722938	0.0144484	0.00805144	0.00226815	513193000000	136789934
726A	Angus (ANG)	Heifer	Diet_4	324	4276	613	Yes	8.38869	1.13883	0.0380281	0.0584173	7.36603	79.5891	0.59872	0.250144	0.0119457	0.103348	0.0166466	0.0139063	0.00528983	35225686145	12768955
727A	Angus (ANG)	Steer	Diet_2	324	6938	1964	Yes	9.26483	1.39307	-0.121463	-0.0872559	6.65065	52.7158	0.694873	0.163526	0.0150786	0.0907463	0.0208307	0.0125265	0.00241909	170812000000	364149507
729A	Angus (ANG)	Steer	Diet_2	323	2279	1540	Yes	12.2386	1.61915	0.442635	0.409531	7.55869	48.8927	0.715298	0.160115	0.0129888	0.0775678	0.0188263	0.012038	0.00316624	195369000000	76913191
72A	Kinsella composite hybrid (HYB)	Heifer	Diet_4	300	7044	1601	Yes	7.45633	0.883731	-0.32897	-0.32592	8.43733	42.9792	0.621707	0.216105	0.0102736	0.12145	0.0178675	0.0101144	0.00248238	17073902786	122158640
730A	Angus (ANG)	Heifer	Diet_4	322	6406	960	Yes	7.17256	0.611463	0.311414	0.295679	11.7302	50.8622	0.61449	0.178307	0.0170812	0.148682	0.0265543	0.0108874	0.00399835	19016310954	29062928
731A	Angus (ANG)	Bull	Diet_3	311	8972	1639	Yes	10.2203	1.73768	-0.304834	-0.060999	5.88157	63.0152	0.571553	0.278843	0.00849648	0.108017	0.0185389	0.0134725	0.0010791	25527314286	249520134
732A	Angus (ANG)	Heifer	Diet_4	322	11923	541	Yes	7.4155	0.975109	-0.333118	-0.345107	7.60478	70.3989	0.612044	0.275522	0.00834424	0.0823793	0.00961716	0.0103333	0.0017598	44296263387	2066535
733A	Angus (ANG)	Steer	Diet_2	317	7407	2047	Yes	11.2317	1.73929	0.327505	0.394503	6.45767	57.9784	0.67169	0.190095	0.0180967	0.0821357	0.0230684	0.0137044	0.00120965	73759282276	44130872
734A	Angus (ANG)	Heifer	Diet_4	322	5641	1881	Yes	7.90011	0.812202	0.499291	0.511813	9.72678	49.8358	0.593786	0.18845	0.0191243	0.154258	0.023572	0.0121981	0.00861218	12098055706	20216900
735A	Angus (ANG)	Steer	Diet_2	317	6174	2276	Yes	11.0461	1.67066	-0.516294	-0.521477	6.61183	48.9615	0.719991	0.15742	0.0112485	0.0807113	0.0183355	0.00920424	0.00308987	33024308129	23374713
736A	Angus (ANG)	Heifer	Diet_4	322	8913	1508	Yes	7.7227	0.965628	-0.0911376	-0.0687082	7.99759	49.2805	0.600433	0.293167	0.00941432	0.0781733	0.00881879	0.00783324	0.00215952	141332000000	75316450
737A	Angus (ANG)	Steer	Diet_2	318	8276	1841	Yes	10.1408	1.50398	0.321916	0.298307	6.74259	72.1283	0.739163	0.14771	0.00755175	0.0814669	0.0102379	0.00983828	0.00403236	18759283819	13035511
738A	Angus (ANG)	Heifer	Diet_4	322	8168	1496	Yes	7.79578	1.09246	-0.294383	-0.326948	7.13601	77.9797	0.704142	0.158898	0.0109841	0.100508	0.0144165	0.00718056	0.00387026	78520297071	52881841
739A	Angus (ANG)	Steer	Diet_2	316	6654	2264	Yes	9.86874	1.42057	-0.557217	-0.533178	6.94701	57.1856	0.688617	0.181086	0.014131	0.0840231	0.0157215	0.0141453	0.00227634	9561707079	44240704
73A	Kinsella composite hybrid (HYB)	Bull	Diet_3	304	7564	1752	Yes	NA	NA	NA	NA	NA	70.1446	0.607068	0.232438	0.00887199	0.117105	0.018778	0.014829	0.000909812	6473518430	92802313
740A	Angus (ANG)	Heifer	Diet_4	322	2832	2079	Yes	7.39313	0.989144	-0.179529	-0.166981	7.47427	52.0188	0.716863	0.149924	0.0114819	0.0863219	0.0207365	0.00937765	0.00529494	35992569941	54752301
741A	Angus (ANG)	Steer	Diet_2	316	10304	3707	Yes	10.8677	1.86897	0.304153	0.329513	5.8148	65.7723	0.678042	0.182824	0.012399	0.0923511	0.0149787	0.0148336	0.0045715	34711490196	99282606
742A	Angus (ANG)	Heifer	Diet_4	321	5797	1545	Yes	6.72511	0.743078	-0.61295	-0.616554	9.05034	57.0162	0.602221	0.256428	0.0108562	0.103916	0.0157825	0.00921656	0.00157985	22267037951	33574794
743A	Angus (ANG)	Steer	Diet_2	315	9377	2208	Yes	10.8031	1.87665	0.541059	0.490328	5.75658	50.9019	0.712003	0.15743	0.0131199	0.0848567	0.0184471	0.0103552	0.00378766	123786000000	131823300
744A	Angus (ANG)	Heifer	Diet_4	321	10909	2668	Yes	6.78005	0.813124	0.0973211	0.0119951	8.33828	52.2474	0.645342	0.18952	0.0167673	0.103685	0.0254372	0.0128435	0.00640603	34650401001	2492767
746A	Angus (ANG)	Heifer	Diet_4	319	8654	2756	Yes	8.53428	1.02777	0.238238	0.211409	8.3037	63.0568	0.602957	0.255709	0.00991547	0.101503	0.0119144	0.01412	0.00388148	58214174063	45945262
747A	Angus (ANG)	Steer	Diet_2	314	10015	2888	Yes	10.6157	1.49347	-0.965203	-0.974919	7.10808	37.8899	0.690088	0.177183	0.0130034	0.0884247	0.0169038	0.0123049	0.00209207	66144086636	25092325
748A	Angus (ANG)	Heifer	Diet_4	318	8414	2095	Yes	8.05146	0.725494	0.311019	0.283055	11.0979	64.0906	0.678164	0.144243	0.00994245	0.121054	0.023971	0.0123986	0.0102265	481236000000	131902563
749A	Angus (ANG)	Steer	Diet_2	313	6901	1762	Yes	12.7051	2.15949	-0.0438665	0.0795068	5.88336	29.8881	0.669679	0.188529	0.0172462	0.0882579	0.0231664	0.0113985	0.00172347	22419087491	28030621
74A	Kinsella composite hybrid (HYB)	Heifer	Diet_4	299	9152	2225	Yes	8.31919	0.853466	0.207369	0.193651	9.74754	62.7054	0.684859	0.197995	0.00732745	0.0853634	0.0152079	0.0076947	0.00155242	58816647225	167313131
751A	Angus (ANG)	Bull	Diet_3	304	4366	2026	Yes	10.0846	1.4688	0.558688	0.608644	6.86584	57.8006	0.558171	0.283102	0.0148448	0.10182	0.0230006	0.0163379	0.00272313	80405238857	757111696
752A	Angus (ANG)	Heifer	Diet_4	317	2879	947	Yes	5.50246	0.155205	-0.566772	-0.553108	35.4528	65.3032	0.564409	0.232393	0.0147343	0.145523	0.0206928	0.0157382	0.00650988	41768423601	69238645
753A	Angus (ANG)	Bull	Diet_3	304	9544	1481	Yes	9.2128	1.32173	-0.000378613	-0.0123735	6.97025	61.0102	0.603145	0.221891	0.0129271	0.122857	0.0234992	0.0130994	0.00258185	24093188571	106666094
754A	Angus (ANG)	Heifer	Diet_4	313	5086	884	Yes	8.59079	0.966936	0.602948	0.615195	8.88455	53.5281	0.641045	0.205272	0.0157655	0.103883	0.0214106	0.0100771	0.00254651	25672036899	21885652
755A	Angus (ANG)	Bull	Diet_3	303	14540	2086	Yes	9.81005	1.61904	-0.332151	-0.461161	6.05917	90.2628	0.570907	0.229532	0.00885741	0.140131	0.0304904	0.0186934	0.00138779	23995112571	87966311
756A	Angus (ANG)	Heifer	Diet_4	313	1856	2854	Yes	8.69812	0.979219	0.0373484	-0.0531788	8.88271	24.1843	0.671982	0.186435	0.0155397	0.086291	0.0266578	0.0102793	0.00281544	8602147666	88565204
757A	Angus (ANG)	Bull	Diet_3	303	8253	1793	Yes	10.4918	1.36689	0.878687	0.931879	7.67566	56.1781	0.595428	0.224969	0.0105078	0.127143	0.0234221	0.0152499	0.00327955	8954495480	21551414
758A	Angus (ANG)	Heifer	Diet_4	312	6536	1485	Yes	8.10448	1.00129	-0.550238	-0.595335	8.09406	56.6352	0.590313	0.203664	0.0159664	0.151657	0.0228046	0.0115892	0.0040064	43663832428	47858505
759A	Angus (ANG)	Steer	Diet_2	312	5872	1910	Yes	12.6672	2.04982	0.535889	0.545819	6.17968	54.2943	0.71332	0.178871	0.0119841	0.0655382	0.0150449	0.0128013	0.0024411	235312000000	115981435
75A	Kinsella composite hybrid (HYB)	Bull	Diet_3	304	8883	1808	Yes	9.45741	1.48215	-0.229655	-0.31783	6.38088	55.2448	0.502603	0.342605	0.00574652	0.10055	0.00651918	0.0413339	0.000641973	13240094857	106612065
760A	Angus (ANG)	Heifer	Diet_4	312	8220	297	Yes	8.40906	1.19792	-0.43706	-0.433523	7.01974	56.5426	0.605301	0.298456	0.0100184	0.0667339	0.0117261	0.00662711	0.00113783	26514885298	6365677
761A	Angus (ANG)	Steer	Diet_2	314	4838	1540	Yes	10.541	1.55681	0.000246271	-0.0192508	6.77089	31.9974	0.717868	0.161282	0.0154965	0.075	0.0198457	0.00924384	0.00126347	34546142187	134742674
762A	Angus (ANG)	Heifer	Diet_4	311	7850	2255	Yes	9.25372	1.00937	0.268933	0.202858	9.16784	57.8758	0.614994	0.245592	0.0125746	0.0948615	0.0169696	0.0119664	0.00304244	31277325846	26437851
763A	Angus (ANG)	Steer	Diet_2	312	5453	1253	Yes	10.7214	1.67139	-0.103003	-0.124167	6.41463	51.8487	0.708417	0.171892	0.0111012	0.0801853	0.0160342	0.00992072	0.00244956	30813994231	88314366
764A	Angus (ANG)	Heifer	Diet_4	311	1254	1910	Yes	8.48227	0.886159	0.409582	0.41025	9.57195	57.9997	0.652707	0.174192	0.0107116	0.128913	0.016283	0.0110083	0.00618452	84482029251	76746562
765A	Angus (ANG)	Steer	Diet_2	311	8517	1420	Yes	11.2138	2.09458	-0.53548	-0.533957	5.35372	52.2185	0.657684	0.196672	0.0137289	0.0976951	0.0173767	0.0142456	0.00259797	17859467895	14398914
766A	Angus (ANG)	Heifer	Diet_4	310	1328	1052	Yes	6.52673	0.608887	-0.251203	-0.284677	10.7191	60.8102	0.626558	0.186252	0.0151844	0.134031	0.0222106	0.0106122	0.00515237	15330773018	67164121
767A	Angus (ANG)	Steer	Diet_2	310	7017	2079	Yes	12.2488	1.8334	0.183555	0.206064	6.68093	52.3332	0.738433	0.152232	0.0115845	0.0663521	0.0195703	0.00948318	0.00234577	6371670989	160489613
768A	Angus (ANG)	Heifer	Diet_4	310	7301	2041	Yes	8.5885	1.03501	0.170226	0.16356	8.298	25.3635	0.638811	0.240806	0.0096336	0.0881349	0.013479	0.00706891	0.00206622	18681434896	12253796
769A	Angus (ANG)	Steer	Diet_2	309	10909	2996	Yes	13.0174	2.04104	0.382211	0.325618	6.37781	38.3684	0.670686	0.198076	0.0123604	0.0841169	0.0176631	0.0152299	0.00186775	17716722324	28679533
76A	Kinsella composite hybrid (HYB)	Heifer	Diet_4	299	9439	1941	Yes	7.04479	0.60705	-0.430576	-0.437546	11.605	74.2988	0.64866	0.183931	0.009771	0.129935	0.0137738	0.00938482	0.00454391	9284906111	54897105
770A	Angus (ANG)	Heifer	Diet_4	309	7800	1499	Yes	8.96993	0.991222	0.470022	0.359236	9.04936	48.5285	0.577286	0.229377	0.0169717	0.126354	0.0262385	0.0179152	0.00585831	23541899654	43946900
771A	Angus (ANG)	Steer	Diet_2	309	9051	1761	Yes	12.9458	1.96869	0.260226	0.208833	6.57584	48.7678	0.741184	0.154317	0.00849083	0.071474	0.0155303	0.00819076	0.000812651	199427000000	28935326
772A	Angus (ANG)	Heifer	Diet_4	309	8655	2031	Yes	7.90174	0.937582	0.230703	0.249329	8.42779	62.0483	0.635951	0.249381	0.00948822	0.0849502	0.0114279	0.00774507	0.00105698	16125264701	33551254
773A	Angus (ANG)	Steer	Diet_2	309	5587	1531	Yes	11.0844	1.74958	-0.512168	-0.430172	6.33547	51.3739	0.749604	0.148988	0.0105622	0.0660854	0.0160909	0.00795345	0.00071564	56920141633	42958515
774A	Angus (ANG)	Heifer	Diet_4	309	12449	2750	Yes	8.11886	1.02473	-0.126212	-0.094293	7.9229	112.242	0.697323	0.194543	0.00763436	0.0822963	0.00878657	0.00665511	0.00276251	69970186901	12323617
775A	Angus (ANG)	Steer	Diet_2	309	6496	2048	Yes	11.878	1.88417	-0.739303	-0.757027	6.30413	59.7738	0.673392	0.184908	0.0155214	0.0917427	0.0215678	0.0103043	0.00256382	73654966221	131856850
777A	Angus (ANG)	Steer	Diet_2	NA	8257	1453	NA	NA	NA	NA	NA	NA	45.699	0.708748	0.157984	0.0154975	0.0849056	0.020373	0.0105374	0.00195442	22525696372	59076284
778A	Angus (ANG)	Heifer	Diet_4	306	10682	2728	Yes	9.08959	1.15703	0.742214	0.746916	7.85599	85.5901	0.642643	0.265974	0.00404917	0.0658537	0.0126558	0.00768197	0.00114291	240878000000	303861112
779A	Angus (ANG)	Steer	Diet_2	309	5650	2180	Yes	11.7502	1.72425	0.211711	0.282629	6.81465	35.6248	0.705895	0.163246	0.0170284	0.0767996	0.0235743	0.00969678	0.00375937	18394763600	375129025
77A	Kinsella composite hybrid (HYB)	Steer	Diet_1	292	9629	2615	Yes	9.40334	1.67151	-0.310455	-0.378299	5.62564	46.647	0.631431	0.14734	0.0146768	0.116173	0.0628001	0.0147315	0.0128472	106694000000	19974858
781A	Angus (ANG)	Bull	Diet_3	299	12711	2354	Yes	NA	NA	NA	NA	NA	75.7095	0.564475	0.204663	0.0172885	0.156819	0.0341833	0.01612	0.00645179	50999523429	186654994
782A	Angus (ANG)	Heifer	Diet_4	305	6035	2370	Yes	NA	NA	NA	NA	NA	64.0735	0.6325	0.208576	0.00975103	0.119379	0.0140016	0.0117412	0.00405194	16855955161	18472476
783A	Angus (ANG)	Steer	Diet_2	308	6966	2148	Yes	11.0397	1.34744	0.937201	0.991864	8.19307	58.8265	0.453898	0.297712	0.0161027	0.165888	0.0431733	0.021118	0.00210793	78626282954	28462614
784A	Angus (ANG)	Heifer	Diet_4	305	8534	1500	Yes	8.16398	0.86276	-0.714968	-0.752427	9.46264	53.3299	0.697055	0.170092	0.0163719	0.0826308	0.0222443	0.00900316	0.00260346	52124234062	19092279
785A	Angus (ANG)	Bull	Diet_3	299	5061	2034	Yes	8.51462	1.52426	-0.522612	-0.563658	5.58606	44.264	0.587069	0.251725	0.0127894	0.103584	0.0290211	0.0148241	0.000987834	25077433714	156314046
786A	Angus (ANG)	Heifer	Diet_4	305	5109	1602	Yes	8.02282	0.9189	-0.606946	-0.636221	8.73089	59.5002	0.633097	0.17913	0.018103	0.122648	0.0276144	0.0135572	0.00585051	30141437037	35024599
787A	Angus (ANG)	Bull	Diet_3	299	11945	2458	Yes	NA	NA	NA	NA	NA	58.705	0.566998	0.190797	0.0157266	0.18	0.0285161	0.0164107	0.00155111	9409790286	142918326
788A	Angus (ANG)	Heifer	Diet_4	305	7229	1438	Yes	8.60996	1.07195	-0.652919	-0.681079	8.03204	56.2792	0.657624	0.164274	0.0107317	0.126691	0.0214688	0.0118553	0.00735543	35414890851	57034957
789A	Angus (ANG)	Steer	Diet_2	307	14384	2449	Yes	11.0788	1.74857	0.0587863	0.0871389	6.33593	28.967	0.725491	0.162199	0.0137023	0.0694879	0.0173646	0.0093535	0.00240102	11899807382	9202607
78A	Kinsella composite hybrid (HYB)	Heifer	Diet_4	299	9610	1444	Yes	8.66371	0.926186	-0.0645374	-0.0319782	9.35418	75.3894	0.605102	0.302565	0.00708236	0.0629115	0.0127625	0.00878898	0.000788163	25606366492	15799348
790A	Angus (ANG)	Heifer	Diet_4	304	6478	2197	Yes	10.6874	1.1755	1.15548	1.14782	9.09179	47.0657	0.641235	0.159613	0.0179347	0.137005	0.027167	0.0117453	0.00530014	68514853542	1392999291
791A	Angus (ANG)	Steer	Diet_2	307	7369	783	Yes	12.8155	1.78955	0.787683	0.821992	7.16125	28.5375	0.700536	0.17005	0.0183132	0.0743084	0.0254846	0.00880787	0.00249918	23381072964	27042995
792A	Angus (ANG)	Heifer	Diet_4	304	5550	1241	Yes	9.16407	1.10871	0.670769	0.648556	8.26553	47.8291	0.698454	0.160432	0.00933997	0.100488	0.0186447	0.00866491	0.00397629	47304666847	54197766
793A	Angus (ANG)	Steer	Diet_2	307	7014	1809	Yes	11.7994	1.47442	0.577309	0.590719	8.0027	51.2623	0.740047	0.148876	0.00986653	0.0732631	0.0166221	0.00986247	0.00146342	58182810087	75862289
794A	Angus (ANG)	Heifer	Diet_4	304	7794	1922	Yes	8.42167	1.01726	-0.411477	-0.451533	8.27877	67.227	0.636162	0.180606	0.0154486	0.136577	0.0194272	0.00851026	0.00326922	19975828618	32160868
795A	Angus (ANG)	Steer	Diet_2	306	5396	1887	Yes	11.3343	2.25207	0.107164	0.148897	5.03282	61.5997	0.688189	0.181481	0.0129409	0.0852776	0.0171372	0.0130368	0.00193766	103117000000	20068622
796A	Angus (ANG)	Heifer	Diet_4	304	5502	2715	Yes	6.29481	0.816849	0.0473505	0.00834065	7.70621	50.7738	0.61317	0.187081	0.0156902	0.149199	0.0203085	0.00975682	0.00479465	41375405446	82631709
797A	Angus (ANG)	Steer	Diet_2	306	4551	1387	Yes	10.9388	1.99375	-0.027676	-0.0809321	5.48657	55.2787	0.782605	0.131396	0.00896795	0.0534633	0.0152315	0.00690963	0.00142741	78785042198	99613559
798A	Angus (ANG)	Heifer	Diet_4	304	9770	1812	Yes	7.77681	0.9639	0.185124	0.149148	8.06807	73.0751	0.631389	0.250196	0.00992106	0.0845885	0.0148139	0.00796835	0.00112268	62347655601	143551431
799A	Angus (ANG)	Steer	Diet_2	306	6541	1000	Yes	9.33231	1.635	-0.549697	-0.50511	5.70785	54.0815	0.6612	0.199593	0.0149668	0.0930806	0.0159206	0.0132487	0.00199102	10702323674	23129340
79A	Kinsella composite hybrid (HYB)	Steer	Diet_1	292	9111	1976	Yes	9.19048	1.54172	-0.374356	-0.45948	5.96117	63.5059	0.575122	0.225781	0.0122834	0.0912067	0.080506	0.0122595	0.00284115	55124585360	27772918
7A	Kinsella composite hybrid (HYB)	Steer	Diet_1	307	7869	1492	Yes	9.17652	1.8134	0.119674	0.119098	5.06041	43.6572	0.648837	0.185204	0.0162236	0.0916405	0.0368632	0.014561	0.00667113	30887517307	9611986
801A	Angus (ANG)	Steer	Diet_2	306	8306	1820	Yes	8.70313	1.59837	-0.770379	-0.838501	5.44501	48.8992	0.700788	0.174332	0.0126347	0.0824788	0.0166354	0.0106724	0.002459	96382824286	83316985
803A	Angus (ANG)	Steer	Diet_2	306	7479	3012	Yes	11.9299	1.93833	-0.317659	-0.381218	6.15472	34.592	0.68191	0.178227	0.0139319	0.0881327	0.0200208	0.0155409	0.0022375	9467601160	24755788
804A	Angus (ANG)	Heifer	Diet_4	303	13107	1682	Yes	8.78308	1.12844	-0.572148	-0.521856	7.78337	73.8071	0.620443	0.272552	0.0102915	0.0711762	0.0149917	0.00926836	0.0012777	46418479429	15552247
805A	Angus (ANG)	Bull	Diet_3	297	9121	1973	Yes	7.77619	1.17686	-0.989049	-0.809405	6.60757	78.2613	0.573326	0.268815	0.0124754	0.107409	0.0214597	0.015172	0.00134278	27747496407	299533493
806A	Angus (ANG)	Heifer	Diet_4	303	8253	1545	Yes	7.26963	0.893445	-0.209835	-0.183855	8.13663	63.6598	0.670877	0.206331	0.00761897	0.0880581	0.012079	0.010379	0.00465613	62246165011	38450636
807A	Angus (ANG)	Steer	Diet_2	306	10420	2252	Yes	11.76	1.74889	-0.490965	-0.480882	6.72424	70.2241	0.790651	0.129705	0.00890226	0.0456508	0.0160818	0.00749627	0.00151216	24408303171	243786309
808A	Angus (ANG)	Heifer	Diet_4	302	6991	2086	Yes	8.55256	0.987253	0.942476	0.989173	8.66299	67.6001	0.66131	0.209372	0.00841681	0.094025	0.0135253	0.0101791	0.0031724	16310354537	6425859
809A	Angus (ANG)	Steer	Diet_2	306	4780	2522	Yes	9.6727	1.80475	-1.06202	-0.997244	5.35957	33.4058	0.724927	0.143939	0.00976624	0.0873743	0.0158931	0.010912	0.00718837	144397000000	53662366
80A	Kinsella composite hybrid (HYB)	Heifer	Diet_4	299	8075	1620	Yes	6.79153	0.722294	-1.10433	-1.0569	9.40271	55.0524	0.632911	0.193733	0.0123519	0.124356	0.0247381	0.00884294	0.00306631	12132549060	56729995
810A	Angus (ANG)	Heifer	Diet_4	301	8889	1806	Yes	9.16433	1.09103	-0.160265	-0.142447	8.3997	64.6549	0.59689	0.186642	0.0173344	0.158357	0.0217884	0.0127448	0.00624309	29350671832	15479713
811A	Angus (ANG)	Bull	Diet_3	297	9038	1889	Yes	NA	NA	NA	NA	NA	68.0858	0.570704	0.274144	0.0146266	0.106078	0.0207628	0.0123944	0.00129038	9499991997	40377148
812A	Angus (ANG)	Heifer	Diet_4	301	5201	1521	Yes	10.1216	1.05178	1.37847	1.27316	9.62333	45.5784	0.691403	0.146698	0.00942703	0.121525	0.0187386	0.00915658	0.00305155	138610000000	160741187
813A	Angus (ANG)	Steer	Diet_2	306	10029	2814	NA	NA	NA	NA	NA	NA	51.7519	0.659039	0.186913	0.0184976	0.0840117	0.0236313	0.0204985	0.00740948	54223340332	49681218
814A	Angus (ANG)	Heifer	Diet_4	301	8172	313	NA	NA	NA	NA	NA	NA	55.7664	0.666562	0.152624	0.0134133	0.120058	0.0262844	0.0140315	0.00702738	50668618085	107917544
815A	Angus (ANG)	Steer	Diet_2	305	6670	1687	Yes	11.8221	2.25576	-0.121784	-0.153407	5.24083	30.2711	0.740322	0.147108	0.0138136	0.0681442	0.0189572	0.00918395	0.00247199	54666004234	59065829
816A	Angus (ANG)	Heifer	Diet_4	300	5990	1081	Yes	8.05736	0.944004	0.0858181	0.0366728	8.5353	48.7548	0.652308	0.183981	0.00800344	0.125222	0.0165581	0.0103094	0.00361742	12190758876	31070198
818A	Angus (ANG)	Heifer	Diet_4	300	5575	1631	Yes	7.85105	0.92336	0.0254792	0.0488957	8.5027	66.7478	0.646289	0.181782	0.0103678	0.126302	0.0178478	0.0111211	0.00628987	39718016568	29598298
819A	Angus (ANG)	Bull	Diet_3	296	10660	1975	Yes	NA	NA	NA	NA	NA	75.1666	0.580574	0.219125	0.0189078	0.132571	0.0283511	0.0180009	0.00247048	12845617143	197629799
820A	Angus (ANG)	Heifer	Diet_4	300	5535	1721	Yes	9.17525	0.900358	0.894119	0.928989	10.1907	71.1528	0.561969	0.291277	0.00968262	0.111351	0.0112529	0.0118074	0.00265913	131329000000	56210762
821A	Angus (ANG)	Steer	Diet_2	304	7756	1894	Yes	10.0022	1.60862	-1.21145	-1.17577	6.21789	53.7675	0.692026	0.170979	0.0152039	0.0878823	0.0207038	0.0111541	0.00205053	173064000000	26627095
822A	Angus (ANG)	Heifer	Diet_4	299	6594	3175	Yes	8.3381	1.12844	-0.745466	-0.7505	7.38904	77.5122	0.666792	0.175667	0.00861577	0.11661	0.0203982	0.00891222	0.00300492	99434543229	69027449
823A	Angus (ANG)	Steer	Diet_2	304	8423	2734	Yes	11.9213	1.91771	0.504083	0.405018	6.2164	90.2139	0.780471	0.141517	0.00724367	0.0479703	0.01245	0.00877781	0.00156971	41896647374	10563620
824A	Angus (ANG)	Heifer	Diet_4	299	8587	1944	Yes	8.41546	0.949912	-0.384455	-0.409161	8.8592	69.1566	0.624601	0.200992	0.0116688	0.114669	0.023337	0.0157321	0.00899983	33525760422	18839460
825A	Angus (ANG)	Steer	Diet_2	304	9201	2687	Yes	10.1359	1.51927	-0.70162	-0.733646	6.67155	53.5901	0.689616	0.17394	0.0146951	0.0847818	0.0207627	0.0143494	0.00185536	37819164006	41364393
826A	Angus (ANG)	Heifer	Diet_4	298	11695	3716	Yes	7.24313	1.00871	-0.632955	-0.624649	7.18057	60.5919	0.652217	0.162215	0.0126597	0.129027	0.0205402	0.0132965	0.010045	27977829893	65325105
827A	Angus (ANG)	Steer	Diet_2	303	4841	2178	Yes	9.75754	1.83015	-1.02958	-1.00152	5.33155	45.8799	0.715983	0.16945	0.0126053	0.0730462	0.0166204	0.0102111	0.00208373	32715361392	5372930
828A	Angus (ANG)	Heifer	Diet_4	298	10127	1981	Yes	8.74125	0.882073	0.399938	0.347365	9.9099	47.5521	0.632547	0.160367	0.0114175	0.158896	0.0195913	0.0124285	0.00475198	6051250003	36354696
829A	Angus (ANG)	Bull	Diet_3	294	9526	1775	NA	NA	NA	NA	NA	NA	59.7471	0.61022	0.195551	0.0121124	0.142644	0.0225523	0.0143217	0.00259866	23239530103	100127124
82A	Kinsella composite hybrid (HYB)	Heifer	Diet_4	299	6066	1634	Yes	8.01868	0.685584	0.620723	0.607576	11.6961	39.7858	0.631053	0.213085	0.0092506	0.118608	0.0161797	0.00958765	0.00223592	18535840464	46627687
830A	Angus (ANG)	Heifer	Diet_4	297	10042	1716	Yes	6.4863	0.746044	-0.177332	-0.158882	8.69426	61.8533	0.611957	0.239919	0.01079	0.111696	0.014354	0.00906282	0.00222065	17054806800	29309758
831A	Angus (ANG)	Steer	Diet_2	303	5460	2379	Yes	11.9875	2.18059	-0.41982	-0.442766	5.49736	64.2034	0.672504	0.199325	0.0191042	0.0714098	0.0224598	0.0141459	0.00105148	29628379077	16441493
832A	Angus (ANG)	Heifer	Diet_4	297	10667	986	Yes	9.49613	1.02427	0.719817	0.754544	9.27115	50.3248	0.624466	0.232564	0.0100864	0.0995199	0.0197249	0.0112517	0.00238723	18568582641	16329783
833A	Angus (ANG)	Steer	Diet_2	303	8834	1955	Yes	11.4603	1.56948	-0.011471	-0.0247085	7.30196	16.0151	0.734027	0.160714	0.0142194	0.0615186	0.0171452	0.00964019	0.00273536	19351584750	13319667
834A	Angus (ANG)	Heifer	Diet_4	297	5529	1643	Yes	7.27079	0.960888	-0.880631	-0.83282	7.56675	53.1066	0.712484	0.164798	0.0096205	0.0838649	0.0198608	0.00777076	0.00160116	28044154647	137882574
836A	Angus (ANG)	Heifer	Diet_4	297	5032	1230	Yes	8.73027	0.883217	0.931698	0.939608	9.88462	58.1851	0.634766	0.179548	0.0139083	0.12177	0.0233845	0.0164371	0.0101869	43560234773	50275581
837A	Angus (ANG)	Bull	Diet_3	294	NA	NA	Yes	NA	NA	NA	NA	NA	67.5473	0.603431	0.230374	0.0142807	0.118159	0.0174558	0.0132829	0.00301612	5863881521	119306122
838A	Angus (ANG)	Heifer	Diet_4	297	8150	2203	Yes	8.43245	0.991503	0.128502	0.147741	8.50472	39.922	0.636516	0.170724	0.0148919	0.133117	0.0232853	0.0140407	0.00742552	23230674019	265475575
839A	Angus (ANG)	Bull	Diet_3	294	9076	2024	Yes	10.8952	1.66545	0.434961	0.260321	6.54186	47.4403	0.567513	0.254442	0.0147819	0.11231	0.0329602	0.0162448	0.00174928	6929091007	39042789
840A	Angus (ANG)	Heifer	Diet_4	296	11027	2414	Yes	7.67702	0.794337	0.476428	0.452663	9.66469	55.3188	0.646952	0.20635	0.00946991	0.103859	0.0188809	0.0108993	0.00358859	53237064771	68920424
842A	Angus (ANG)	Heifer	Diet_4	296	8003	1997	NA	NA	NA	NA	NA	NA	54.0965	0.62776	0.280482	0.00734373	0.0637507	0.00959471	0.00889284	0.00217681	53095572313	31752843
843A	Angus (ANG)	Bull	Diet_3	293	7677	2001	Yes	NA	NA	NA	NA	NA	62.2312	0.606628	0.205201	0.0148915	0.13104	0.0219304	0.0154371	0.00487285	13810373868	130397870
845A	Angus (ANG)	Steer	Diet_2	301	7691	2315	Yes	12.1553	1.62053	-0.0362358	-0.0696602	7.50082	48.9388	0.788392	0.131502	0.00804835	0.0491474	0.0150969	0.00546746	0.00234631	26748093488	32935709
846A	Angus (ANG)	Heifer	Diet_4	296	10375	1829	Yes	7.43842	0.709637	-0.112698	-0.141621	10.482	53.9602	0.679238	0.182729	0.0123102	0.0962612	0.0168615	0.00876244	0.00383743	31168716843	191539518
847A	Angus (ANG)	Steer	Diet_2	301	4336	1720	Yes	13.0019	2.1639	0.432266	0.460494	6.00856	43.5189	0.702211	0.162193	0.0167059	0.0812239	0.0210819	0.0116705	0.00491399	122458000000	29470799
848A	Angus (ANG)	Heifer	Diet_4	296	6299	1640	Yes	8.37579	1.05759	-0.0766465	-0.0540104	7.91969	68.0944	0.610082	0.243146	0.010245	0.105836	0.0140509	0.0133871	0.0032531	87366822360	32167679
849A	Angus (ANG)	Steer	Diet_2	291	6049	1841	Yes	9.20485	1.40443	0.0440417	0.222675	6.55416	53.8643	0.565377	0.266805	0.00682827	0.128152	0.018505	0.0127839	0.00154877	131191000000	374711786
84A	Kinsella composite hybrid (HYB)	Heifer	Diet_4	304	7870	1679	Yes	NA	NA	NA	NA	NA	88.2685	0.716592	0.162022	0.00949867	0.0970629	0.00743801	0.00588199	0.00150485	16232649143	379098750
850A	Angus (ANG)	Heifer	Diet_4	296	9500	1395	Yes	6.18099	0.922916	-1.05068	-1.06215	6.69724	51.806	0.623863	0.218061	0.0130764	0.118849	0.0158018	0.00808611	0.00226224	25840875030	23567825
851A	Angus (ANG)	Steer	Diet_2	300	5637	2048	Yes	12.3586	2.03492	-0.305703	-0.239981	6.07324	28.4041	0.710428	0.154873	0.0146652	0.0894473	0.0198213	0.00855822	0.00220719	117408000000	26175834
852A	Angus (ANG)	Heifer	Diet_4	295	8544	1697	Yes	7.82792	0.907177	0.181221	0.184272	8.62888	47.5581	0.638762	0.253508	0.00769459	0.0770669	0.0138584	0.0081081	0.00100129	73297504982	73691098
853A	Angus (ANG)	Steer	Diet_2	299	9730	2084	Yes	10.0959	1.65693	-0.721404	-0.694305	6.09315	51.9114	0.697461	0.166484	0.0117632	0.0936901	0.0164061	0.0107425	0.00345249	82450888236	60389836
854A	Angus (ANG)	Heifer	Diet_4	295	5203	1851	Yes	8.56931	0.946993	0.589836	0.556195	9.04897	57.1878	0.588586	0.204423	0.01493	0.153513	0.0217484	0.0123186	0.00448124	33485966406	200919011
855A	Angus (ANG)	Steer	Diet_2	299	7689	796	Yes	9.05653	1.32372	-1.55608	-1.66803	6.84173	56.5031	0.70342	0.163953	0.0146671	0.0840231	0.0196061	0.0115673	0.00276266	184219000000	29676108
856A	Angus (ANG)	Heifer	Diet_4	295	7837	1904	Yes	8.07882	0.946713	0.205483	0.184018	8.53356	64.2931	0.624574	0.262351	0.00757612	0.0799872	0.0149637	0.00938941	0.00115859	103549000000	27789092
857A	Angus (ANG)	Steer	Diet_2	299	5285	3061	Yes	12.1825	2.00766	0.465569	0.474125	6.06799	40.7111	0.682467	0.17133	0.0168661	0.094954	0.0217877	0.00989409	0.00270103	11184605135	265079192
858A	Angus (ANG)	Heifer	Diet_4	295	8070	2233	Yes	7.31873	0.871938	-0.532465	-0.568769	8.39364	71.5545	0.646505	0.216202	0.00849984	0.104751	0.0150018	0.00724108	0.00179948	29168888102	28704260
859A	Angus (ANG)	Bull	Diet_3	290	5547	2520	Yes	7.9225	1.16401	-0.177809	-0.104611	6.80621	35.1212	0.57967	0.26454	0.0159242	0.100615	0.0243612	0.0143856	0.00050369	46329193143	416470045
85A	Kinsella composite hybrid (HYB)	Steer	Diet_1	291	8746	58	Yes	10.1729	1.82315	0.268289	0.310469	5.57986	59.4657	0.526784	0.360008	0.0129335	0.0665831	0.0221953	0.0104341	0.00106208	64881271205	264610479
860A	Angus (ANG)	Heifer	Diet_4	295	9787	1964	Yes	7.2288	0.688176	-0.162505	-0.180733	10.5043	66.8404	0.660311	0.203727	0.0101656	0.0988219	0.0153474	0.00933247	0.00229459	56012894531	66594012
861A	Angus (ANG)	Bull	Diet_3	290	9897	1831	Yes	9.72502	1.40399	-0.342244	-0.497586	6.92672	68.0317	0.669461	0.188774	0.00740217	0.108418	0.0118676	0.0103696	0.00370745	12826026191	172582614
862A	Angus (ANG)	Heifer	Diet_4	295	6054	1466	Yes	9.40398	1.04734	1.21392	1.20031	8.97893	53.7649	0.659323	0.184003	0.014953	0.0998341	0.0209031	0.0148819	0.00610157	36273547699	21667685
863A	Angus (ANG)	Steer	Diet_2	298	5237	1331	Yes	11.8547	2.06741	-0.429001	-0.43537	5.7341	59.4555	0.686335	0.172952	0.0145066	0.0936216	0.0201026	0.0103828	0.00209855	70923675085	95936583
864A	Angus (ANG)	Heifer	Diet_4	295	5410	1035	Yes	7.00227	0.559257	0.121193	0.152782	12.5207	43.898	0.686342	0.165477	0.0145857	0.101777	0.0203688	0.00821339	0.00323622	11145137361	30057133
865A	Angus (ANG)	Steer	Diet_2	288	10678	1889	Yes	NA	NA	NA	NA	NA	47.8339	0.533308	0.201474	0.0166167	0.194786	0.0325476	0.0194385	0.00182985	22267540571	80211317
866A	Angus (ANG)	Heifer	Diet_4	295	8943	2092	Yes	8.78947	0.957408	0.368092	0.332063	9.18049	98.9243	0.608227	0.241277	0.0125249	0.110282	0.0133437	0.0102343	0.00411132	37407220777	31313038
868A	Angus (ANG)	Heifer	Diet_4	294	6578	1989	Yes	9.63341	1.18267	0.273888	0.185658	8.14549	69.3748	0.601589	0.225972	0.00981987	0.128258	0.014737	0.0139778	0.00564615	200444000000	32837438
869A	Angus (ANG)	Steer	Diet_2	297	6471	1923	Yes	10.0162	1.46151	-0.56841	-0.49695	6.85329	58.5935	0.779584	0.131478	0.00897619	0.0547444	0.0142649	0.00831701	0.00263558	199602000000	63104781
870A	Angus (ANG)	Heifer	Diet_4	294	12505	3949	Yes	9.04602	1.03137	0.34435	0.407388	8.77091	44.5703	0.621069	0.180784	0.0173908	0.140187	0.0231896	0.0124189	0.00496113	33221170629	136178891
871A	Angus (ANG)	Steer	Diet_2	287	9799	1341	Yes	8.89435	1.21297	0.43862	0.27046	7.33273	76.2026	0.566593	0.29573	0.00904448	0.0957748	0.0196538	0.0125808	0.000623572	89025648000	147859955
872A	Angus (ANG)	Heifer	Diet_4	293	8026	2343	Yes	9.54115	1.01754	0.893717	0.924729	9.37668	66.0791	0.630482	0.20564	0.0116057	0.110442	0.019274	0.0148655	0.00769007	118239000000	172303383
873A	Angus (ANG)	Steer	Diet_2	295	10391	1894	Yes	11.643	1.92274	0.500271	0.423899	6.05544	34.4755	0.66116	0.183432	0.0153346	0.106519	0.0186709	0.0123461	0.00253842	52061737722	89820836
874A	Angus (ANG)	Heifer	Diet_4	293	10716	1627	NA	NA	NA	NA	NA	NA	81.5821	0.626981	0.19776	0.0110057	0.1257	0.0194045	0.0126632	0.00648592	23635144666	14506898
875A	Angus (ANG)	Bull	Diet_3	283	7916	1597	Yes	NA	NA	NA	NA	NA	68.5633	0.573505	0.235704	0.0115516	0.143798	0.0184935	0.0154008	0.00154607	17940852524	41767811
876A	Angus (ANG)	Heifer	Diet_4	293	8285	2065	Yes	7.39263	0.942392	-0.250723	-0.220631	7.84454	46.839	0.682474	0.156611	0.0172282	0.0976448	0.0295327	0.0113707	0.00513942	8738281986	83643903
877A	Angus (ANG)	Steer	Diet_2	292	4722	1704	Yes	10.6458	1.4218	-0.390718	-0.312386	7.48754	55.9976	0.68607	0.177993	0.0125315	0.0905561	0.0169873	0.0140629	0.00179911	146711000000	41968652
878A	Angus (ANG)	Heifer	Diet_4	293	8588	1443	Yes	8.14045	0.805336	0.858788	0.791314	10.1081	46.5999	0.61535	0.199147	0.0125329	0.142953	0.0177388	0.00872214	0.00355611	49492505094	45721490
879A	Angus (ANG)	Bull	Diet_3	283	10777	2301	Yes	NA	NA	NA	NA	NA	81.483	0.566744	0.251014	0.0148435	0.125236	0.0271922	0.0142185	0.000751469	38541586286	163132985
87A	Kinsella composite hybrid (HYB)	Steer	Diet_1	291	6661	1420	Yes	9.38196	1.72998	-0.336602	-0.295257	5.42315	101.09	0.665457	0.168496	0.0104467	0.106723	0.0303512	0.0102751	0.00825046	83339664338	18995792
882A	Angus (ANG)	Bull	Diet_3	290	6501	2134	Yes	8.01746	1.19441	0.309915	0.210267	6.71247	55.2217	0.486817	0.344075	0.0139796	0.109729	0.00382309	0.0398911	0.00168567	2036076928	14345317
884A	Angus (ANG)	Heifer	Diet_4	293	8499	1280	Yes	7.43766	0.818416	0.034318	0.0774491	9.08788	82.2198	0.674383	0.167155	0.0109702	0.0814042	0.029932	0.0187208	0.0174341	51957501861	32163454
886A	Angus (ANG)	Heifer	Diet_4	292	1612	3545	Yes	6.72686	0.754264	-0.481957	-0.567226	8.91844	55.3233	0.684941	0.204626	0.00692615	0.0834201	0.0120716	0.00609305	0.00192208	37778797497	643888452
887A	Angus (ANG)	Steer	Diet_2	292	6185	1548	Yes	9.51605	1.64387	-0.817299	-0.799636	5.78881	59.7898	0.693715	0.17027	0.0128969	0.0909266	0.0175128	0.0125682	0.00211008	149091000000	34849867
888A	Angus (ANG)	Heifer	Diet_4	291	7459	3039	Yes	9.90405	1.15448	0.220022	0.249027	8.5788	52.589	0.623653	0.189396	0.0130806	0.133121	0.0223059	0.0132055	0.00523718	198378000000	126017854
889A	Angus (ANG)	Steer	Diet_2	292	7567	1100	Yes	9.98892	1.48856	-0.524681	-0.486534	6.71045	54.5207	0.700051	0.166547	0.0169613	0.0770412	0.0256214	0.0107766	0.00300187	16341415380	28470554
88A	Kinsella composite hybrid (HYB)	Heifer	Diet_4	298	9720	2311	Yes	8.26472	0.801927	-0.15315	-0.152276	10.3061	73.8261	0.601104	0.270222	0.00781586	0.0957876	0.0138183	0.00963203	0.00162031	39056185405	53795134
890A	Angus (ANG)	Heifer	Diet_4	291	8494	1740	Yes	9.05424	0.960234	0.841534	0.768656	9.42921	66.9051	0.684384	0.191155	0.00892868	0.0898502	0.0158964	0.0072397	0.00254594	64545705087	211134677
891A	Angus (ANG)	Steer	Diet_2	291	5346	1389	Yes	11.0929	1.53955	0.780871	0.817327	7.2053	42.0162	0.700846	0.182886	0.0105688	0.0755864	0.0150544	0.0133909	0.0016675	105013000000	21095746
892A	Angus (ANG)	Heifer	Diet_4	288	5023	1583	Yes	9.02043	1.05367	0.618751	0.53474	8.56098	71.1414	0.656611	0.187454	0.00959627	0.104651	0.0163287	0.0147862	0.0105736	90129497336	73149257
893A	Angus (ANG)	Steer	Diet_2	290	11062	2211	Yes	12.2219	1.83856	0.642995	0.607424	6.64756	41.1737	0.631122	0.181302	0.0194315	0.123993	0.0276768	0.0150191	0.00145567	17664693399	43343666
894A	Angus (ANG)	Heifer	Diet_4	287	6889	2152	Yes	6.93837	0.630099	-0.160032	-0.216305	11.0116	58.5083	0.643254	0.232534	0.0114811	0.0834134	0.0183883	0.00912098	0.00180847	77658564323	23957252
895A	Angus (ANG)	Steer	Diet_2	290	6395	1701	Yes	9.37184	1.74555	-1.11659	-1.10956	5.36899	59.6047	0.660513	0.183508	0.0176988	0.100955	0.0222599	0.0116123	0.00345349	53004717037	40058650
896A	Angus (ANG)	Heifer	Diet_4	286	5773	1158	Yes	8.69206	0.952504	0.260427	0.284038	9.12548	59.8675	0.5888	0.279751	0.0105274	0.0927495	0.0140571	0.0121684	0.00194636	57994920014	21715302
897A	Angus (ANG)	Steer	Diet_2	290	6457	1636	Yes	11.6908	1.82819	0.765161	0.816558	6.39474	38.3271	0.760907	0.147739	0.00705107	0.0637678	0.0107512	0.00784939	0.00193384	716720000000	200755263
898A	Angus (ANG)	Heifer	Diet_4	286	8616	3359	Yes	6.21115	0.916494	-0.968404	-0.981323	6.77707	39.3573	0.685985	0.174608	0.014377	0.0873962	0.024647	0.0103807	0.00260601	89374247278	788357437
899A	Angus (ANG)	Steer	Diet_2	288	4	1938	Yes	8.95583	1.63761	-0.623373	-0.666819	5.46883	49.4176	0.68633	0.177267	0.0151078	0.0904139	0.0167463	0.0117271	0.00240737	19472627633	335456606
89A	Kinsella composite hybrid (HYB)	Steer	Diet_1	291	10494	1490	Yes	8.93687	1.50127	-0.258712	-0.237011	5.95287	34.3853	0.531321	0.337767	0.0147256	0.0728238	0.029709	0.0132651	0.000387927	90043375467	10299181
8A	Kinsella composite hybrid (HYB)	Heifer	Diet_4	316	7210	1908	Yes	7.79101	0.948371	-0.223787	-0.164273	8.21515	66.392	0.672218	0.215562	0.00693172	0.0850358	0.011563	0.00703788	0.00165149	49587841083	34347460
900A	Angus (ANG)	Heifer	Diet_4	285	7927	1303	Yes	7.25655	0.673348	0.391876	0.343177	10.7768	72.6828	0.552524	0.321026	0.0122421	0.0823931	0.0169133	0.0133135	0.00158795	12373248254	2219635
901A	Angus (ANG)	Steer	Diet_2	284	13078	3152	Yes	10.8314	1.87258	0.67103	0.661215	5.78419	80.6264	0.769402	0.138768	0.00601725	0.0659331	0.0107416	0.00680588	0.00233222	126695000000	156021152
902A	Angus (ANG)	Heifer	Diet_4	285	9847	431	Yes	8.42196	0.992413	0.289084	0.243983	8.48634	72.0514	0.631018	0.235686	0.0145802	0.0876775	0.0186021	0.00948848	0.0029472	24136991981	14575821
903A	Angus (ANG)	Steer	Diet_2	284	6259	1755	Yes	10.9816	1.4673	0.653252	0.622391	7.48419	44.9636	0.693751	0.151014	0.0168676	0.105017	0.0212054	0.00958032	0.00256415	37818945954	49370316
904A	Angus (ANG)	Heifer	Diet_4	284	6103	1768	Yes	7.96907	0.965978	-0.0990414	-0.162071	8.24974	63.5187	0.693666	0.244678	0.00412079	0.0444203	0.00758256	0.00502637	0.000506308	52600392755	5760030
905A	Angus (ANG)	Steer	Diet_2	284	NA	NA	Yes	NA	NA	NA	NA	NA	60.7007	0.656044	0.191734	0.0161974	0.097457	0.0218332	0.0145223	0.00221224	NA	NA
906A	Angus (ANG)	Heifer	Diet_4	284	8286	1485	Yes	7.69994	1.1499	-0.771696	NA	6.69616	66.9677	0.596388	0.284111	0.0116517	0.0782108	0.0144447	0.0121304	0.00306308	46170339880	13946068
907A	Angus (ANG)	Steer	Diet_2	278	9296	2019	Yes	11.9418	1.68999	0.987664	1.05118	7.06617	104.233	0.798049	0.124595	0.00754877	0.0505639	0.0113938	0.00668935	0.00116085	64255015777	33104128
908A	Angus (ANG)	Heifer	Diet_4	284	6123	1117	Yes	7.069	0.637867	-0.641493	NA	11.0823	71.1694	0.628492	0.242333	0.0104413	0.0907244	0.0151616	0.0102465	0.0026009	42946761628	3183152
909A	Angus (ANG)	Steer	Diet_2	273	6909	2613	Yes	10.8991	2.00279	-0.272249	-0.243864	5.44197	54.2621	0.696454	0.179335	0.0140262	0.0788557	0.0177377	0.0114875	0.00210413	63407507652	131088359
90A	Kinsella composite hybrid (HYB)	Heifer	Diet_4	303	3543	1737	Yes	NA	NA	NA	NA	NA	91.2767	0.710389	0.168113	0.0108788	0.0897772	0.0116212	0.0072253	0.00199489	253723000000	103529180
910A	Angus (ANG)	Heifer	Diet_4	284	11422	1903	Yes	9.57041	1.23271	0.136774	0.157181	7.76371	47.5474	0.60747	0.294199	0.00726391	0.0699552	0.00984744	0.00979323	0.00147107	24103878087	8164702
912A	Angus (ANG)	Heifer	Diet_4	278	7367	801	Yes	9.21039	1.23874	-0.327741	-0.305836	7.43531	62.5393	0.698291	0.161311	0.00939646	0.0940205	0.0215423	0.00949061	0.00594839	26708340484	41026927
913A	Angus (ANG)	Steer	Diet_2	273	7662	2743	Yes	12.7862	1.82285	1.75405	1.7363	7.01439	77.5911	0.749752	0.150152	0.00691464	0.0716573	0.010598	0.00928222	0.00164372	29291147576	11743300
914A	Angus (ANG)	Heifer	Diet_4	278	7850	1902	Yes	8.24455	0.937371	-0.227187	-0.200164	8.7954	45.8992	0.663573	0.214398	0.00841651	0.0906498	0.0129551	0.00816842	0.00183984	39140858891	38192228
915A	Angus (ANG)	Steer	Diet_2	273	7089	2008	Yes	10.2139	1.68304	-0.697375	-0.708296	6.06875	61.6028	0.690971	0.171	0.0127292	0.0918141	0.0188383	0.0130025	0.0016448	82152577538	17717399
916A	Angus (ANG)	Heifer	Diet_4	272	7194	3138	Yes	7.51024	0.96815	-0.33576	-0.373674	7.75731	58.5219	0.691063	0.176561	0.0102042	0.0852513	0.0201989	0.0110781	0.00564305	107090000000	59231875
917A	Angus (ANG)	Steer	Diet_2	267	8451	1729	Yes	10.6019	1.46597	0.197683	0.176543	7.23198	87.0989	0.787725	0.134288	0.0075264	0.0455726	0.0143381	0.00840864	0.00214163	124657000000	107287379
918A	Angus (ANG)	Heifer	Diet_4	272	5189	1390	Yes	7.86537	1.11529	-0.537764	-0.60735	7.05228	64.1361	0.586815	0.279432	0.0105866	0.0938869	0.0132747	0.0140833	0.00192138	43178387677	14183882
920A	Angus (ANG)	Heifer	Diet_4	261	11513	2192	Yes	5.46386	0.845549	-1.15527	-1.15109	6.4619	70.3852	0.583177	0.24772	0.0117297	0.122125	0.0163204	0.0141405	0.00478719	47207901604	17059536
922A	Angus (ANG)	Heifer	Diet_4	261	10265	2692	Yes	6.60521	0.896645	-0.32449	-0.296568	7.36658	69.128	0.678359	0.216819	0.0071178	0.0751448	0.0133394	0.00725121	0.00196859	66337723671	58115488
92A	Kinsella composite hybrid (HYB)	Heifer	Diet_4	297	10694	1728	Yes	8.88203	0.94802	0.0567466	0.0531465	9.36903	56.0947	0.617837	0.267711	0.0148183	0.0736194	0.0154477	0.00889582	0.0016702	7810347777	24183934
93A	Kinsella composite hybrid (HYB)	Steer	Diet_1	290	10216	1758	Yes	10.7732	1.60595	0.16098	0.0375056	6.7083	46.856	0.51814	0.364333	0.0121502	0.0712482	0.0223583	0.0107549	0.00101506	69411583488	15437490
94A	Kinsella composite hybrid (HYB)	Heifer	Diet_4	297	9262	1801	NA	NA	NA	NA	NA	NA	72.6072	0.592042	0.264946	0.00851161	0.105601	0.0170095	0.00940388	0.00248635	188793000000	153933939
95A	Kinsella composite hybrid (HYB)	Steer	Diet_1	290	11172	1705	Yes	10.4102	1.53806	-0.875017	-0.878154	6.7684	43.5591	0.599788	0.145815	0.0110556	0.181274	0.0343963	0.0151589	0.0125119	122374000000	122679735
96A	Kinsella composite hybrid (HYB)	Heifer	Diet_4	297	8982	1951	NA	NA	NA	NA	NA	NA	61.3863	0.649477	0.246632	0.01266	0.0720637	0.0102922	0.00728371	0.00159094	17967613280	50705816
97A	Kinsella composite hybrid (HYB)	Bull	Diet_3	302	4846	1074	Yes	9.83891	1.54011	0.236412	0.213956	6.38843	86.2757	0.522512	0.346791	0.0096993	0.0929199	0.0169189	0.010795	0.000363447	17925480000	113658616
98A	Kinsella composite hybrid (HYB)	Heifer	Diet_4	302	5965	1959	Yes	NA	NA	NA	NA	NA	74.0045	0.729158	0.165226	0.011042	0.0775473	0.00873244	0.0057415	0.00255332	281362000000	352653281
99A	Kinsella composite hybrid (HYB)	Steer	Diet_1	290	11640	1783	Yes	10.9062	1.67105	0.0708729	0.0687706	6.52654	48.456	0.576443	0.286532	0.0150567	0.0789787	0.0317061	0.00972954	0.00155444	125535000000	12269993
9A	Kinsella composite hybrid (HYB)	Steer	Diet_1	307	403	71	Yes	6.09338	0.707648	-0.516337	-0.435104	8.61076	57.6424	0.655067	0.196569	0.013398	0.0921221	0.0321339	0.0089079	0.00180229	52591862573	57915315
