# Supplementary material for: Host genetics influence the rumen microbiota and heritable rumen microbial features associate with feed efficiency in cattle
Source: Microbiome. 2019 Jun 13;7:92. doi: 10.1186/s40168-019-0699-1 (PMC6567441; doi:10.1186/s40168-019-0699-1)
Supplement: Supplementary file 6 — Table S6. Relative abundance and heritability estimates of detected rumen microbial taxa, and factors (breed, sex, diet, and age) driving their variation. (XLSX 25 kb) [file 40168_2019_699_MOESM6_ESM.xlsx]

## Sheet: Sheet1
Table S5. Relative abundance and heritability estimates of detected rumen microbial taxa, and factors (breed, sex, diet, and age) driving their variation
Taxonomic level	Taxa	mean	SD	Breed (P value)	Sex (P value)	Diet (P value)	Age (P value)	Heritability	SE
Bacteria
Phylum	Bacteroidetes	0.440458	0.189932	0.001	<.001	<.001	0.723	0.09	0.07
Class	Bacteroidia	0.440333	0.189966	0.001	<.001	<.001	0.718	0.09	0.07
Order	Bacteroidales	0.440333	0.189966	0.001	<.001	<.001	0.718	0.09	0.07
Family	Prevotellaceae	0.308822	0.169952	<.001	<.001	<.001	0.107	0.14	0.07
Genus	Prevotella	0.30813	0.169722	<.001	<.001	<.001	0.106	0.14	0.07
Genus	Unclassified Prevotellaceae	0.000691766	0.00112023	<.001	<.001	<.001	0.383	0	0
Family	S24-7	0.0604582	0.0739177	0.03	0.11	<.001	0.071	0.02	0.05
Genus	Unclassified S24-7	0.0604582	0.0739177	0.03	0.11	<.001	0.071	0.02	0.05
Family	Unclassified Bacteroidales	0.0472013	0.0441106	0.458	<.001	<.001	0.16	0.02	0.05
Genus	Unclassified Bacteroidales	0.0472013	0.0441106	0.458	<.001	<.001	0.16	0.02	0.05
Family	BS11	0.00742889	0.0231315	0.911	<.001	<.001	0.796	0.25	0.08
Genus	Unclassified BS11	0.00742889	0.0231315	0.911	<.001	<.001	0.796	0.25	0.08
Family	Bacteroidaceae	0.00428069	0.00720372	0.038	0.015	<.001	0.221	0.01	0.05
Genus	Bacteroides	0.00346976	0.00717559	0.167	<.001	<.001	0.164	0	0.05
Genus	BF311	0.000798952	0.00189385	0.002	<.001	<.001	0.241	0.05	0.06
Family	RF16	0.00175254	0.00436015	0.003	<.001	0.127	0.077	0.04	0.06
Genus	Unclassified RF16	0.00175254	0.00436015	0.003	<.001	0.127	0.077	0.04	0.06
Family	p-2534-18B5	0.00125808	0.00607789	0.005	<.001	<.001	0.097	0	0
Genus	Unclassified p_2534_18B5	0.00125808	0.00607789	0.005	<.001	<.001	0.097	0	0
Phylum	Firmicutes	0.364199	0.182486	0.005	<.001	<.001	0.893	0.17	0.08
Class	Clostridia	0.35317	0.17706	0.003	<.001	<.001	0.799	0.15	0.08
Order	Clostridiales	0.353097	0.177019	0.003	<.001	<.001	0.799	0.15	0.08
Family	Ruminococcaceae	0.183728	0.133031	0.016	<.001	0.002	0.931	0.16	0.08
Genus	Unclassified Ruminococcaceae	0.126026	0.099085	0.015	<.001	<.001	0.815	0.13	0.07
Genus	Ruminococcus	0.056565	0.0966587	0.119	<.001	<.001	0.482	0.16	0.09
Genus	Oscillospira	0.00110404	0.00157453	0.075	<.001	<.001	0.876	0.19	0.08
Family	Unclassified Clostridiales	0.0818099	0.0689986	0.064	<.001	<.001	0.408	0.25	0.09
Genus	Unclassified Clostridiales	0.0818099	0.0689986	0.064	<.001	<.001	0.408	0.25	0.09
Family	Lachnospiraceae	0.0365617	0.0255888	0.169	0.305	<.001	0.974	0.14	0.07
Genus	Unclassified Lachnospiraceae	0.0232993	0.0182676	0.715	0.008	<.001	0.743	0.12	0.07
Genus	Butyrivibrio	0.00416497	0.00555006	0.023	<.001	<.001	0.707	0.13	0.08
Genus	Clostridium	0.00256332	0.00336899	0.704	<.001	<.001	0.075	0.09	0.07
Genus	Coprococcus	0.00245689	0.00715691	0.035	<.001	<.001	0.748	0.03	0.05
Genus	Moryella	0.00238338	0.00266215	0.003	<.001	<.001	0.12	0.07	0.06
Genus	Shuttleworthia	0.00228937	0.00952148	0.057	<.001	<.001	0.436	0.11	0.07
Genus	Anaerostipes	0.000616018	0.00314657	0.034	<.001	<.001	0.68	0.1	0.08
Genus	Blautia	0.000522904	0.00123846	0.007	<.001	<.001	0.84	0.18	0.08
Genus	Pseudobutyrivibrio	0.00042515	0.00101821	0.105	<.001	<.001	0.907	0.13	0.08
Genus	Lachnospira	0.000185928	0.00074014	0.269	<.001	<.001	0.053	0.02	0.05
Family	Veillonellaceae	0.0356337	0.0350205	0.001	0.883	<.001	0.833	0.08	0.06
Genus	Unclassified Veillonellaceae	0.00302066	0.00309401	0.002	0.001	<.001	0.115	0.07	0.07
Genus	Selenomonas	0.00208428	0.00272679	0.027	0.04	<.001	0.546	0.15	0.08
Genus	Succiniclasticum	0.0292097	0.0324149	0.004	0.9	<.001	0.987	0.05	0.06
Genus	Anaerovibrio	0.000708533	0.00106959	0.33	0.033	<.001	0.358	0.08	0.06
Genus	Megasphaera	0.000413323	0.002312	0.011	<.001	<.001	0.345	0.18	0.08
Genus	Dialister	0.000132186	0.000436969	0.031	<.001	0.286	0.266	0.03	0.06
Family	[Paraprevotellaceae]	0.009075	0.00933657	0.106	<.001	<.001	0.107	0.16	0.08
Genus	YRC22	0.00346467	0.00410702	0.307	<.001	<.001	0.079	0.1	0.07
Genus	CF231	0.00296707	0.00356154	0.027	<.001	<.001	0.21	0.1	0.07
Genus	Unclassified [Paraprevotellaceae]	0.00251063	0.00482207	0.017	<.001	<.001	0.364	0.19	0.09
Family	[Mogibacteriaceae]	0.00665898	0.00888948	0.178	<.001	0.111	0.786	0.15	0.07
Genus	Mogibacterium	0.00351901	0.00707892	0.004	<.001	0.119	0.924	0	0
Genus	Unclassified [Mogibacteriaceae]	0.00314266	0.00376304	0.268	0.241	<.001	0.526	0.17	0.08
Family	Christensenellaceae	0.00509626	0.00891568	0.018	<.001	<.001	0.747	0.14	0.08
Genus	Unclassified Christensenellaceae	0.00509611	0.00891576	0.018	<.001	<.001	0.746	0.15	0.08
Family	Clostridiaceae	0.00353683	0.00469512	0.488	<.001	<.001	0.259	0.18	0.08
Genus	Unclassified Clostridiaceae	0.000970359	0.00182506	0.188	0.331	<.001	0.849	0.19	0.08
Class	Erysipelotrichi	0.00871933	0.0212031	0.083	<.001	<.001	0.501	0.11	0.08
Order	Erysipelotrichales	0.00871933	0.0212031	0.083	<.001	<.001	0.501	0.11	0.08
Family	Erysipelotrichaceae	0.00871916	0.0212046	0.079	<.001	<.001	0.513	0.11	0.08
Genus	Sharpea	0.0038253	0.0205106	0.668	<.001	<.001	0.39	0.11	0.07
Genus	Bulleidia	0.00148533	0.00451681	0.041	<.001	<.001	0.634	0.25	0.09
Genus	L7A_E11	0.00138204	0.00198778	<.001	<.001	<.001	0.215	0.11	0.07
Genus	p-75-a5	0.000939072	0.000864067	0.377	<.001	0.003	0.835	0.18	0.09
Genus	RFN20	0.000933084	0.00173741	<.001	<.001	<.001	0.054	0	0
Class	Bacilli	0.0023095	0.00812638	<.001	<.001	<.001	0.847	0	0
Order	Lactobacillales	0.00224504	0.00809325	<.001	<.001	<.001	0.857	0	0
Family	Lactobacillaceae	0.00168533	0.00751795	0.055	<.001	<.001	0.917	0.06	0.06
Genus	Lactobacillus	0.00168533	0.00751795	0.056	<.001	<.001	0.917	0.06	0.06
Family	Streptococcaceae	0.00055524	0.00177002	0.055	<.001	0.008	0.842	0.18	0.09
Genus	Streptococcus	0.00055524	0.00177002	0.055	<.001	0.008	0.842	0.18	0.09
Phylum	Proteobacteria	0.0461166	0.114829	0.64	<.001	<.001	0.501	0.1	0.07
Class	Gammaproteobacteria	0.0436194	0.115345	0.981	<.001	<.001	0.833	0.15	0.08
Order	Aeromonadales	0.0434179	0.115396	0.833	<.001	<.001	0.902	0.17	0.08
Family	Succinivibrionaceae	0.0434195	0.115393	0.829	<.001	<.001	0.898	0.17	0.08
Genus	Succinivibrio	0.000422006	0.00176668	0.097	0.002	0.001	0.167	0.07	0.06
Genus	Unclassified Succinivibrionaceae	0.0428975	0.115324	0.935	<.001	<.001	0.806	0.18	0.08
Class	Alphaproteobacteria	0.00191152	0.00212913	0.034	<.001	<.001	0.157	0.19	0.09
Order	Rhizobiales	0.000945347	0.00168042	0.085	<.001	<.001	0.215	0.21	0.09
Family	Phyllobacteriaceae	0.000167515	0.000477099	0.095	<.001	<.001	0.891	0.08	0.07
Order	Unclassified Alphaproteobacteria	0.000290281	0.000822144	0.115	<.001	0.02	0.162	0.12	0.07
Family	Unclassified Alphaproteobacteria	0.000289671	0.000822526	0.125	<.001	0.019	0.154	0.12	0.07
Genus	Unclassified Alphaproteobacteria	0.000289671	0.000822526	0.125	<.001	0.019	0.154	0.12	0.07
Phylum	Actinobacteria	0.00643117	0.0293184	0.047	<.001	0.087	0.709	0.23	0.09
Class	Coriobacteriia	0.00621328	0.0292601	0.018	<.001	0.102	0.574	0.21	0.08
Order	Coriobacteriales	0.00621328	0.0292601	0.018	<.001	0.102	0.574	0.21	0.08
Family	Coriobacteriaceae	0.00621272	0.0292591	0.019	<.001	0.105	0.566	0.2	0.08
Genus	Unclassified Coriobacteriaceae	0.00597994	0.029174	0.033	<.001	0.032	0.62	0.19	0.08
Phylum	Chloroflexi	0.00474903	0.0104713	0.011	<.001	<.001	0.742	0.09	0.07
Class	Anaerolineae	0.00473449	0.0104658	0.012	<.001	<.001	0.756	0.09	0.07
Order	Anaerolineales	0.00473034	0.0104631	0.011	<.001	<.001	0.725	0.09	0.07
Family	Anaerolinaceae	0.00473099	0.0104621	0.012	<.001	<.001	0.734	0.09	0.06
Genus	SHD-231	0.00473099	0.0104621	0.012	<.001	<.001	0.734	0.09	0.06
Phylum	Tenericutes	0.00315323	0.00281537	0.262	<.001	<.001	0.945	0.07	0.06
Class	Mollicutes	0.0031332	0.00280796	0.26	<.001	<.001	0.958	0.07	0.06
Order	RF39	0.00282339	0.00264701	0.483	<.001	0.001	0.729	0.09	0.07
Family	Unclassified RF39	0.00282335	0.00264747	0.416	<.001	0.002	0.654	0.08	0.06
Genus	Unclassified RF39	0.00282335	0.00264747	0.416	<.001	0.002	0.654	0.08	0.06
Order	Anaeroplasmatales	0.000289878	0.000654171	0.051	<.001	<.001	0.013	0.13	0.08
Family	Anaeroplasmataceae	0.00029012	0.000656732	0.051	<.001	<.001	0.015	0.15	0.08
Genus	Anaeroplasma	0.000287425	0.000655474	0.053	<.001	<.001	0.012	0.15	0.08
Phylum	TM7	0.00208117	0.00312714	0.027	<.001	<.001	0.781	0.21	0.09
Class	TM7-3	0.00207758	0.00312656	0.026	<.001	<.001	0.793	0.21	0.09
Order	CW040	0.0020742	0.00312212	0.027	<.001	<.001	0.822	0.21	0.09
Family	F16	0.00207216	0.00312251	0.026	<.001	<.001	0.855	0.22	0.09
Genus	Unclassified F16	0.00175254	0.00436015	0.026	<.001	<.001	0.855	0.22	0.09
Phylum	Cyanobacteria	0.00207365	0.00229155	0.059	<.001	<.001	0.592	0.13	0.07
Class	4C0d-2	0.00202069	0.00231724	0.053	<.001	<.001	0.829	0.19	0.08
Order	YS2	0.00202069	0.00231724	0.053	<.001	<.001	0.829	0.19	0.08
Family	Unclassified YS2	0.00202186	0.00231791	0.05	<.001	<.001	0.793	0.18	0.08
Genus	Unclassified YS2	0.00202186	0.00231791	0.05	<.001	<.001	0.793	0.18	0.08
Phylum	WPS-2	0.00203289	0.00314457	0.144	<.001	<.001	0.596	0.09	0.07
Class	Unclassified WPS-2	0.00203289	0.00314457	0.144	<.001	<.001	0.596	0.09	0.07
Order	Unclassified WPS-2	0.00203289	0.00314457	0.144	<.001	<.001	0.596	0.09	0.07
Family	Unclassified WPS-2	0.00203278	0.00314482	0.141	<.001	<.001	0.585	0.09	0.07
Genus	Unclassified WPS-2	0.00203278	0.00314482	0.141	<.001	<.001	0.585	0.09	0.07
Phylum	Spirochaetes	0.00128033	0.00159958	<.001	<.001	0.013	0.003	0.16	0.08
Class	Spirochaetes	0.00127829	0.00159754	<.001	<.001	0.014	0.003	0.17	0.08
Order	Spirochaetales	0.00111388	0.001423	<.001	<.001	0.057	0.004	0.17	0.08
Family	Spirochaetaceae	0.00111362	0.00142366	<.001	<.001	0.072	0.004	0.16	0.08
Genus	Treponema	0.00102814	0.00133539	<.001	<.001	0.192	0.007	0.16	0.08
Order	Sphaerochaetales	0.00016441	0.000386353	0.014	<.001	<.001	0.013	0.04	0.05
Family	Sphaerochaetaceae	0.000163323	0.000386216	0.016	<.001	<.001	0.019	0.02	0.05
Genus	Sphaerochaeta	0.000163323	0.000386216	0.016	<.001	<.001	0.019	0.02	0.05
Phylum	Fibrobacteres	0.000936918	0.00198692	0.005	<.001	<.001	0.282	0.03	0.05
Class	Fibrobacteria	0.000936918	0.00198692	0.005	<.001	<.001	0.282	0.03	0.05
Order	Fibrobacterales	0.000936918	0.00198692	0.005	<.001	<.001	0.282	0.03	0.05
Family	Fibrobacteraceae	0.000933982	0.00198114	0.005	<.001	<.001	0.317	0.03	0.05
Genus	Fibrobacter	0.000933982	0.00198114	0.005	<.001	<.001	0.317	0.03	0.05
Phylum	Lentisphaerae	0.000798246	0.00122825	<.001	<.001	0.003	0.033	0.2	0.08
Class	[Lentisphaeria]	0.000798246	0.00122825	<.001	<.001	0.003	0.033	0.2	0.08
Order	Victivallales	0.000727432	0.00112568	<.001	<.001	<.001	0.037	0.2	0.08
Family	Victivallaceae	0.000726198	0.00112645	<.001	<.001	<.001	0.03	0.2	0.08
Genus	Unclassified Victivallaceae	0.000726198	0.00112645	<.001	<.001	<.001	0.03	0.2	0.08
Phylum	Planctomycetes	0.000670677	0.00167256	0.117	<.001	<.001	0.231	0.05	0.06
Class	Planctomycetia	0.00066662	0.00167084	0.13	<.001	<.001	0.241	0.05	0.06
Order	Pirellulales	0.00066662	0.00167084	0.146	<.001	<.001	0.241	0.05	0.06
Family	Pirellulaceae	0.000658234	0.00166583	0.153	<.001	<.001	0.25	0.05	0.05
Genus	Unclassified Pirellulaceae	0.000654491	0.00165596	0.142	<.001	<.001	0.243	0.05	0.06
Phylum	SR1	0.0002606	0.00104398	0.077	0.032	<.001	0.706	0.1	0.07
Class	Unclassified SR1	0.000260599	0.00104398	0.077	0.032	<.001	0.706	0.1	0.07
Order	Unclassified SR1	0.0002606	0.00104398	0.077	0.032	<.001	0.706	0.1	0.07
Family	Unclassified SR1	0.00026003	0.00104296	0.088	0.041	<.001	0.695	0.11	0.07
Genus	Unclassified SR1	0.00026003	0.00104296	0.088	0.041	<.001	0.695	0.11	0.07
Phylum	Synergistetes	0.000238003	0.000365151	0.464	<.001	<.001	0.28	0	0
Class	Synergistia	0.000238003	0.000365151	0.464	<.001	<.001	0.28	0	0
Order	Synergistales	0.000238003	0.000365151	0.464	<.001	<.001	0.28	0	0
Archaea
Phylum	Euryarchaeota	0.999895	0.000461965	0.45	0.07	<.001	0.379	0	0
Class	Methanobacteria	0.964884	0.0514477	<.001	<.001	0.457	0.407	0	0
Order	Methanobacteriales	0.964884	0.0514477	<.001	<.001	0.457	0.407	0	0
Family	Methanobacteriaceae	0.964884	0.0514477	<.001	<.001	0.457	0.407	0	0
Genus	Methanobrevibacter	0.953783	0.0585928	<.001	<.001	<.001	0.505	0	0
Species	Methanobrevibacter gottschalkii clade	0.850907	0.160489	0.265	0.727	0.322	0.499	0.11	0.07
Species	Methanobrevibacter ruminantium clade	0.0991119	0.158563	0.02	<.001	0.039	0.153	0.18	0.08
Species	Methanobrevibacter boviskoreani clade	0.003416	0.0154145	0.003	<.001	<.001	0.368	0.03	0.06
Species	Methanobrevibacter smithii	0.000308833	0.000720822	0.246	<.001	<.001	0.673	0.02	0.05
Genus	Methanosphaera	0.00855289	0.0163138	0.137	<.001	<.001	0.185	0.02	0.05
Species	Methanosphaera sp. ISO3-F5	0.007799	0.0145614	0.023	<.001	<.001	0.195	0	0
Species	Methanosphaera cuniculi	0.000545721	0.00248387	0.637	<.001	<.001	0.084	0.02	0.06
Genus	Methanobacterium	0.00254843	0.00712216	0.696	<.001	<.001	0.612	0.23	0.08
Species	Methanobacterium alkaliphilum	0.00253043	0.00711326	0.699	<.001	<.001	0.576	0.23	0.08
Class	Thermoplasmata	0.0348789	0.0511913	0.016	<.001	<.001	0.936	0.01	0.05
Order	Methanomassiliicoccales	0.0348789	0.0511913	0.016	<.001	<.001	0.936	0.01	0.05
Family	Methanomassiliicoccaceae	0.0348789	0.0511913	0.016	<.001	<.001	0.936	0.01	0.05
Genus	Group10	0.0172735	0.0274389	0.005	<.001	<.001	0.826	0.05	0.06
Species	Group10 sp.	0.0172735	0.0274389	0.005	<.001	<.001	0.826	0.05	0.06
Genus	Group4	0.00615283	0.015564	<.001	<.001	<.001	0.427	0.07	0.06
Species	Group4 sp. MpT1	0.00615283	0.015564	<.001	<.001	<.001	0.427	0.07	0.06
Genus	Group9	0.00588963	0.0189911	0.017	<.001	<.001	0.21	0.08	0.06
Species	Group9 sp. ISO4-G1	0.00588963	0.0189911	0.017	<.001	<.001	0.21	0.08	0.06
Genus	Group12	0.00382113	0.00952424	<.001	<.001	<.001	0.956	0	0
Species	Group12 sp. ISO4-H5	0.00382113	0.00952424	<.001	<.001	<.001	0.956	0	0
Genus	Group8	0.00160535	0.00653172	<.001	0.001	0.002	0.262	0	0
Species	Group8 sp. WGK1	0.00160535	0.00653172	<.001	0.001	0.002	0.262	0	0
